# Supplementary material for: Laterally transferred elements and high pressure adaptation in Photobacterium profundum strains
Source: BMC Genomics. 2005 Sep 14;6:122. doi: 10.1186/1471-2164-6-122 (PMC1239915; doi:10.1186/1471-2164-6-122)
Supplement: Additional File 3 — List of differentially expressed genes obtained in microarray experiments. This table reports only the ORFs identified univocally by the microarray clones and only those having log2 ratio ≥|0.7| and "d score" obtained from SAM analysis = |2.3| (indicated with "1" in columns 7–12). Table columns report respectively: (1, 2, 3) ORFs differentially expressed in the three conditions under analysis, (4, 5) clones that were found absent in 3TCK and DSJ4 strains, (6) ORFs that were found absent in 3TCK strain ("3TCK"), in DSJ4 strain ("DSJ4") or in both strains ("3TCK-DSJ4"), (7) ORFs up-regulated at 28 MPa, (8) ORFs down-regulated at 28 MPa, (9) ORFs up-regulated at 4°C, (10) ORFs down-regulated at 4°C, (11) ORFs up-regulated at 45 MPa, (12) ORFs down-regulated at 45 MPa, (13) ORF annotation, (14) spotted microarray clones identifying each ORF, (15, 16), (17, 18), (19, 20) ("log2 ratio" and "d value") mean value of expression differences calculated as log2 [(Σ fluorescence value at 28 MPa)/(Σ fluorescence value at 0.1 MPa)] and the "d" statistic value obtained from SAM analysis. Each ORF is identified by one or more clones and not all ORFs identified from each clone are reported in the table (for a complete picture see the UCSC genome browser [12]). Row data obtained from microarray experiments were submitted to ArrayExpress database at EBI with accession numbers E-MEXP-210, E-MEXP-348, E-MEXP-374, E-MEXP-375, E-MEXP-376. [file 1471-2164-6-122-S3.xls]

## Sheet: additional_file_3
Additional file 3
Differentially expressed ORF 0.1MPa vs 28MPa	Differentially expressed ORF 4°C vs 16°C	Differentially expressed ORF 28MPa vs 45MPa	Absent in 3TCK	Absent in DSJ4								Annotation	Clone name	log2 ratio 28 vs. 0.1MPa	d value 28 vs. 0.1MPa	log2 ratio 4°C vs. 16°C	d value 4ｰC vs. 16ｰC	log2 ratio 45MPa vs. 28MPa	d value 45MPa vs. 28MPa
PBPRA0013	PBPRA0013	PBPRA0013	1		3TCK		1					hypothetical FlhB flagellar biosynthetic protein	PP1-010G06	-0.775318	-3.35727
			1										PP1-036A12	-0.465014
PBPRA0050	PBPRA0050	PBPRA0050	1		3TCK		1					hypothetical stbA Plasmid stable inheritance protein	PP1-011D05	-0.845564	-3.3627
													PP1-029E01	-0.649561	-2.81806
PBPRA0091	PBPRA0091	PBPRA0091					1					putative ATP-dependent DNA helicase Rep	PP1-006E06	-0.63176	-2.09948	0.322613
			1										PP1-014F07	-1.09883	-2.97157	-2.23559	-5.33383
													PP1-024A03	-0.6073	-2.38546	0.545695
PBPRA0098	PBPRA0098	PBPRA0098					1					putative peptide ABC transporter, ATP-binding protein	PP1-003D06	-0.563442	-2.27323	0.397017
													PP1-012A02	-0.899041	-2.43811	0.201301
PBPRA0099	PBPRA0099	PBPRA0099					1					putative peptide ABC transporter,periplasmic peptide-binding protein	PP1-003D06	-0.563442	-2.27323	0.397017
PBPRA0100	PBPRA0100	PBPRA0100					1					putative peptide ABC transporter	PP1-045C02	-0.664177	-2.483
PBPRA0106	PBPRA0106	PBPRA0106					1					putative thiamin biosynthesis protein ThiC	PP1-010B11	-0.685705	-2.58223
													PP1-029F01	-0.683827
													PP1-043H12	-0.601347	-2.4582
PBPRA0155	PBPRA0155	PBPRA0155							1			putative RNA polymerase sigma-32 factor	PP1-031C05			-0.851856	-3.07609
PBPRA0158	PBPRA0158	PBPRA0158				1		1				putative glycerol-3-phosphate transporter	PP1-027E03	0.570464	3.57581	0.920957	3.10835
													PP1-030D06	0.804747	2.6537	0.857808	2.43075
													PP1-042D04	0.32187
													PP1-047E06	0.840055	3.06454	1.17645	3.88563
PBPRA0164	PBPRA0164	PBPRA0164						1				putative glycerol-3-phosphate acyltransferase	PP1-005A09	0.358338		0.665498	2.0312
													PP1-023G09	-0.826973	-2.83743
													PP1-012B12			1.01703	2.85453
													PP1-036H07			1.11466	4.24226
PBPRA0196	PBPRA0196	PBPRA0196	1						1			hypothetical protein	PP1-016A10			-0.576975	-2.11844
													PP1-033H01			-0.0755658	low signal
				1									PP1-034F12			-0.705168	-2.56901
PBPRA0218	PBPRA0218	PBPRA0218			DSJ4				1			putative O-antigen ligase	PP1-017C07			-0.654524	-2.40119
				1									PP1-017H09			-0.265756
													PP1-045B04			-0.543924	-1.62005
PBPRA0224	PBPRA0224	PBPRA0224					1					putative phosphoglycerate mutase, 2,3-bisphosphoglycerate-independent	PP1-042A01	-0.825201	-3.195
													PP1-044C06	-0.914733	-3.23245
PBPRA0235	PBPRA0235	PBPRA0235						1				putative triosephosphate isomerase	PP1-039G06			1.051	2.61661
PBPRA0256	PBPRA0256	PBPRA0256				1		1				putative transcriptional repressor, LacI family	PP1-009B02	0.810449	4.01801	-0.244338
													PP1-029B01	0.578137		1.00613	3.84431
													PP1-045C10	0.645405	2.30462	0.734151	2.50651
PBPRA0257	PBPRA0257	PBPRA0257				1						putative primosomal protein N`	PP1-009B02	0.810449	5.01801	-0.244338
													PP1-010G12	0.44612	1.7901	0.281103
PBPRA0263	PBPRA0263	PBPRA0263					1					putative 5,10-methylenetetrahydrofolate reductase	PP1-042B01	-0.698853	-2.99792
PBPRA0266	PBPRA0266	PBPRA0266									1	putative N-acetyl-gamma-glutamyl-phosphate reductase	PP1-011A11					-0.862162	-2.56003
													PP1-032E04					-0.811244	-2.86993
PBPRA0267	PBPRA0267	PBPRA0267									1	putative acetylglutamate kinase	PP1-033E05					-0.589274	-2.07917
													PP1-040H02					-0.328102
													PP1-011A11					-0.862162	-2.56003
PBPRA0268	PBPRA0268	PBPRA0268							1		1	putative argininosuccinate synthase	PP1-044A04			-1.01486	-2.67697	-0.735826	-3.19372
													PP1-011A11					-0.862162	-2.56003
PBPRA0287	PBPRA0287	PBPRA0287				1						hypothetical extracellular nuclease	PP1-034C09	1.15952	4.19914
PBPRA0340	PBPRA0340	PBPRA0340						1				putative preprotein translocase, SecY subunit	PP1-032A02			0.439627	1.47681
													PP1-033C09			0.889201	2.81885
PBPRA0379	PBPRA0379	PBPRA0379					1					hypothetical outer membrane protein	PP1-026E03	-1.15478	-3.7803
													PP1-043B08	-1.10786	-4.70797
PBPRA0380	PBPRA0380	PBPRA0380					1					hypothetical protein	PP1-017E03	-0.922704	-3.89599
													PP1-039C02	-0.7951	-3.63754
													PP1-047D10	-1.34923	-5.13807
PBPRA0388	PBPRA0388	PBPRA0388				1			1			putative TRAP-type uncharacterized transport system, fused permease component	PP1-010B10	0.599161	2.83534	-0.700555	-2.55653
													PP1-016G07	0.904454	3.79683	-0.627781	-2.07552
PBPRA0409	PBPRA0409	PBPRA0409							1			putative RNA polymerase-associated protein HepA	PP1-004D10			-0.823374	-2.65487
													PP1-005F02			-0.563261	-2.01463
													PP1-027B05			-0.419907	-1.51311
													PP1-031D08			-0.532752	-1.72322
PBPRA0419	PBPRA0419	PBPRA0419										putative 2-isopropylmalate synthase	PP1-028B02			0.602229	2.37313
													PP1-047E01			0.348373
PBPRA0424	PBPRA0424	PBPRA0424								1		putative long-chain-fatty-acid-CoAligase	PP1-031B03					0.370713	2.55517
PBPRA0425	PBPRA0425	PBPRA0425					1					putative acetolactate synthase III, largesubunit	PP1-036G01	-0.770894	-2.87688
PBPRA0428	PBPRA0428	PBPRA0428					1					putative pyruvate kinase I	PP1-018E02	-1.00196	-3.71439
PBPRA0430	PBPRA0430	PBPRA0430										putative DNA-directed RNA polymerase, sigmasubunit	PP1-004E04	-0.634124	-2.30399
PBPRA0447	PBPRA0447	PBPRA0447				1						putative methyl-accepting chemotaxis protein	PP1-037G09	0.944106	3.41013
PBPRA0466	PBPRA0466	PBPRA0466	1	1	3TCK DSJ4			1				putative xylose operon regulatory protein	PP1-024G06			1.02805	3.8478
													PP1-040D11			0.586523	1.8569
PBPRA0472	PBPRA0472	PBPRA0472						1				hypothetical protein	PP1-023D07			1.31293	3.57045
													PP1-046F01			0.354963
PBPRA0477	PBPRA0477	PBPRA0477								1		putative arginine deiminase	PP1-018D03	-0.542888	-2.40738			1.21909	3.2203
PBPRA0478	PBPRA0478	PBPRA0478					1			1		putative membrane protein	PP1-001H11	-1.04454	-4.69216			0.903259	2.6792
													PP1-002H04	-0.873569	-2.36456			0.719367	2.35193
													PP1-013A05	-1.13893	-5.20763			1.12197	3.10457
PBPRA0479	PBPRA0479	PBPRA0479					1	1				conserved hypothetical protein	PP1-047B07	-0.982713	-2.52903	0.960908	2.86256
PBPRA0480	PBPRA0480	PBPRA0480				1						putative beta-mannosidase precursor	PP1-030C07	0.59932		0.301946	low signal
													PP1-033B01	1.03179	3.84322	0.509402
PBPRA0516	PBPRA0516	PBPRA0516						1				putative phosphoglucomutase/phosphomannomutase	PP1-033D01			0.751938	2.04497
PBPRA0517	PBPRA0517	PBPRA0517						1				N,N-diacetylchitobiose phosphorylase	PP1-015D12			0.579996
													PP1-016D06			0.883128	3.27766
													PP1-024A10			0.294816	low signal
													PP1-045H04			0.256595	low signal
PBPRA0525	PBPRA0525	PBPRA0525				1		1				putative peptide ABC transporter, periplasmicpeptide-binding protein	PP1-003H09	1.2075	2.99766	1.58893	2.37474
													PP1-033B04	0.405614		0.426577
PBPRA0530	PBPRA0530	PBPRA0530							1			putative chloride channel protein EriC	PP1-005G08			-1.32534	-3.58082
PBPRA0547	PBPRA0547	PBPRA0547					1					putative aerobic respiration control protein FexA	PP1-040F10	-0.92452	-2.76726
PBPRA0552	PBPRA0552	PBPRA0552					1					putative aspartokinase I/homoserine dehydrogenase	PP1-020A03	-0.91117	-3.12962
													PP1-036B01	-0.376547
													PP1-039F10	-0.748685	-3.09226
PBPRA0555	PBPRA0555	PBPRA0555				1		1		1		hypothetical sodium:dicarboxylate symporter	PP1-024H06	0.516841		1.22718	4.17908	0.605315	4.06483
													PP1-041H07	1.69884	5.52859	2.15153	6.6432	1.01634	5.13784
PBPRA0560	PBPRA0560	PBPRA0560					1					putative sodium/alanine symporter	PP1-025B03	-0.7226	-2.75241
													PP1-035D11	-0.701845	-2.5206
PBPRA0561	PBPRA0561	PBPRA0561						1				conserved hypothetical protein	PP1-032A09			0.540989	1.73766
													PP1-045C07			1.06359	2.55147
PBPRA0564	PBPRA0564	PBPRA0564					1		1			putative branched chain amino acid transport system II carrier protein	PP1-010A02	-1.35067	-4.91403	-0.648721	-2.15584
													PP1-041C10	-1.9493	-6.44733	-0.907703	-3.36798
PBPRA0571	PBPRA0571	PBPRA0571					1					putative Sodium/glutamate symporter	PP1-045G04	-1.11911	-3.22345
													PP1-046A02	-0.213236	low signal
PBPRA0574	PBPRA0574	PBPRA0574					1					putative oxidoreductase Tas, aldo/keto reductase family	PP1-011C10	-1.1548	-4.32376
													PP1-047E05	-1.52494	-4.57538
PBPRA0583	PBPRA0583	PBPRA0583					1			1		putative Na+/H+ antiporter	PP1-007D08	-1.04558	-3.84859	-0.326744		0.807658	5.24442
													PP1-045D09	-1.06429	-4.13901	-0.585772	-1.65381	0.510925	3.27131
PBPRA0585	PBPRA0585	PBPRA0585					1	1				putative transcriptional activator protein NhaR	PP1-029G11	-0.721699	-2.57455	0.906918	3.10275	0.159348
PBPRA0596	PBPRA0596	PBPRA0596				1						putative carbamoyl-phosphate synthase, small subunit	PP1-006E04	0.936637	3.31116	-0.251441
													PP1-044E02	0.631852	2.1295	-0.54346	low signal
PBPRA0597	PBPRA0597	PBPRA0597				1						putative carbamoylphosphate synthase large subunit	PP1-001F02	1.04087	4.98766	-0.423403	-1.44044
													PP1-006E04	0.936637	4.31116	-0.251441
													PP1-006H03	1.54	3.61584	-0.44226	-1.39847
													PP1-018H12	0.664691	2.51725	0.672033	2.56234
PBPRA0625	PBPRA0625	PBPRA0625							1			putative peptide chain release factor RF-3	PP1-010F08			-0.532953	-1.74261
													PP1-030F08			-0.810531	-2.56762
PBPRA0627	PBPRA0627	PBPRA0627							1			putative glycogen operon protein	PP1-034F01			-0.850111	-2.46401	1.09323	2.52945
PBPRA0649	PBPRA0649	PBPRA0649					1					conserved hypothetical protein	PP1-018B07	-0.620381	-2.92852
													PP1-040G02	-0.792882	-2.29766
													PP1-042A05	-0.837833	-2.35573
PBPRA0682	PBPRA0682	PBPRA0682							1			hypothetical protein	PP1-038H09			-1.04326	-2.87771
PBPRA0694	PBPRA0694	PBPRA0694					1					putative DNA repair protein RecN	PP1-015F05	-0.947685	-3.3423
													PP1-045E06	-0.806259	-3.27389
PBPRA0695	PBPRA0695	PBPRA0695				1						putative sugar kinase	PP1-037D04	0.773136	3.00095
PBPRA0698	PBPRA0698	PBPRA0698					1					putative DnaJ protein, DnaJ-class molecular chaperone with C-terminal Zn finger domain	PP1-041G08	-0.73335	-2.5685
PBPRA0723	PBPRA0723	PBPRA0723					1					putative phosphate-binding protein	PP1-047C02	-0.735734	-2.74015
PBPRA0763	PBPRA0763	PBPRA0763				1			1			putative gcpE protein	PP1-007E01	0.602156	2.81149	-0.758531	-2.53946
													PP1-030H08	0.534509	2.23926	-0.774201	-2.55649
													PP1-036F05	0.846785	2.5138	-0.461939	-1.40886
PBPRA0764	PBPRA0764	PBPRA0764				1						putative histidyl-tRNA synthetase	PP1-008G01	1.01013	2.36766	-0.161635
													PP1-028B10	0.785665	3.26282	0.564448	2.11062
													PP1-031B01	0.574956	2.36241	-0.333973
PBPRA0766	PBPRA0766	PBPRA0766				1		1				conserved hypothetical protein	PP1-008G01	1.01013	2.36766	-0.161635
													PP1-034D08	0.403735	1.66564	0.942407	2.43115
													PP1-009F05			-0.213238
													PP1-034C04			0.712966	low signal
PBPRA0776	PBPRA0776	PBPRA0776	1		3TCK	1						hypothetical protein	PP1-011C08	0.905827	5.61887
													PP1-033B11	0.224625
													PP1-036F09	0.720912	3.33029
PBPRA0779	PBPRA0779	PBPRA0779							1			putative exodeoxyribonuclease VII, large subunit	PP1-032H09			-1.07314	-2.35139
PBPRA0780	PBPRA0780	PBPRA0780							1			inosine-5-monophosphate dehydrogenase	PP1-005F06			-1.05168	-2.6162
													PP1-043D12			-1.30818	-3.13254
PBPRA0788	PBPRA0788	PBPRA0788							1			putative phosphoribosylformylglycinamidine (FGAM) synthase	PP1-021H10			-0.824652	-2.91373
													PP1-022H07			-0.710139
													PP1-043A11			-0.332899
													PP1-044F03			-0.694417	-2.26361
PBPRA0805	PBPRA0805	PBPRA0805							1			putative deoxyxylulose-5-phosphate synthase	PP1-038H12			-0.897895	-3.25979
PBPRA0808	PBPRA0808	PBPRA0808					1					putative sodium-driven polar flagellar protein MotA	PP1-026D02	-0.750776	-2.25003			-0.0849455
													PP1-046E04	-0.367538				-0.0566823
PBPRA0810	PBPRA0810	PBPRA0810									1	putative thiamin biosynthesis protein, ThiI	PP1-015B09	-0.845882	-2.19173			-0.246362	-1.83997
													PP1-045A07	-0.64058	-2.00121			-0.465832	-2.60529
													PP1-045A08					-0.732772	-3.81654
PBPRA0819	PBPRA0819	PBPRA0819							1			hypothetical methyltransferase	PP1-008H05			-0.707309	-2.72573
													PP1-031G07			-0.311293
													PP1-039C11			-0.709092	-1.93931
PBPRA0823	PBPRA0823	PBPRA0823									1	putative sodium-translocating NADH-quinone reductase, subunit A	PP1-032H12			-0.00204883		-0.668974	-3.52086
													PP1-010C11					-0.655962	-3.00814
PBPRA0831	PBPRA0831	PBPRA0831			DSJ4	1						putative transcriptional regulator	PP1-030B06	0.923544	2.08571
				1									PP1-042D12	1.15347	2.44634
PBPRA0832	PBPRA0832	PBPRA0832							1			putative DNA-damage-inducible protein P	PP1-031G01			-0.306563	no signal
													PP1-032A06			-0.0937627	no signal
													PP1-036C02			-0.110619	no signal
													PP1-038H06			-0.665522	-2.72427
PBPRA0867	PBPRA0867	PBPRA0867				1						putative NAD-dependent DNA ligase	PP1-008D01	0.810995	3.04275
													PP1-028G06	0.591481	2.48439
													PP1-028G12	0.479047	2.3972
PBPRA0910	PBPRA0910	PBPRA0910					1					hypothetical flagellar hook-associated protein FlgM	PP1-042A06	-0.785303	-2.86156
PBPRA0912	PBPRA0912	PBPRA0912					1					putative flagellin A	PP1-033H08	-0.799165	-2.85156
PBPRA0935	PBPRA0935	PBPRA0935										putative flagellar biosynthetic protein FlhB	PP1-034D06	-0.435096	-1.86188
													PP1-043D06	-0.170672
PBPRA0939	PBPRA0939	PBPRA0939							1			putative flagellar-specific RNA polymerase sigma factor, FliA	PP1-037F12	-0.598896	-2.86717	-1.05963	-3.23096
													PP1-041B04	-0.110496		-0.0525483
PBPRA0968	PBPRA0968	PBPRA0968										putative exsB protein	PP1-042B06	-0.711275	-1.71743
PBPRA1012	PBPRA1012	PBPRA1012							1			OmpH porin-like protein H precursor	PP1-011B01	-0.815963	-2.2923	-1.35173	-3.72092
													PP1-023A08	-0.620071		-1.59562	-3.61174
PBPRA1023	PBPRA1023	PBPRA1023					1					putative heat shock protein HtpG	PP1-013A08	-1.04082	-4.51837
													PP1-032C05	-0.734488	-3.07839
PBPRA1027	PBPRA1027	PBPRA1027					1					putative asparagine synthetase B, glutamine-hydrolyzing	PP1-028D09	-0.939007	-3.0931
													PP1-036H04	-0.694432	-3.00903
PBPRA1033	PBPRA1033	PBPRA1033				1				1		putative beta-N-acetylhexosaminidase	PP1-005B05	1.13708	6.37019			0.660161	3.13181
													PP1-027A01	0.499267				0.259253
													PP1-031A10	0.805103	3.69627			0.299744	2.05414
													PP1-041F11	0.646933	2.80589			0.126162
PBPRA1048	PBPRA1048	PBPRA1048										putative 2-oxoglutarate dehydrogenase, E1 component	PP1-009D06			-0.413951
													PP1-021B10			-0.551297	-1.91003
													PP1-035B09			-0.119029
													PP1-046H02			-0.349637	-1.43164
PBPRA1087	PBPRA1087	PBPRA1087							1			putative phosphoribosylformimino-5-aminoimidazole carboxamideribonucleotide isomerase	PP1-025H02			0.141756	low signal
													PP1-034G03			-0.699466	-2.58054
PBPRA1100	PBPRA1100	PBPRA1100				1				1		putative glycerophosphoryl diester phosphodiesterase	PP1-029G08	0.761547	3.46314	0.412505		1.98323	2.69215
													PP1-003F02			-0.802313	-2.40718	-0.250509	-1.79225
PBPRA1103	PBPRA1103	PBPRA1103					1			1		putative alcohol dehydrogenase/acetaldehyde dehydrogenase	PP1-026H02	-0.8024	-3.20706
													PP1-030F09	-0.484886	-1.83662			0.79903	3.75664
													PP1-032B05					0.98292	1.89676
PBPRA1115	PBPRA1115	PBPRA1115				1		1				hypothetical methyl-accepting chemotaxis protein	PP1-022A12	0.709944	2.38216
													PP1-038H01	0.57099	2.30192	0.920247	2.76729
PBPRA1136	PBPRA1136	PBPRA1136					1					putative methyl-accepting chemotaxis protein	PP1-009D08	-1.01188	-4.57299
													PP1-026A08	-0.757433	-3.67827
													PP1-032E03	-0.292261	low signal
PBPRA1144	PBPRA1144	PBPRA1144										putative flavoprotein	PP1-009E07	-0.280236	low signal
													PP1-023G04	-0.595502	-2.3835
PBPRA1162	PBPRA1162	PBPRA1162					1					hypothetical cell division protein FtsK	PP1-006E05			-0.844935	-3.02172
													PP1-022A03			-0.525352
													PP1-039E07			-0.296335
PBPRA1197	PBPRA1197	PBPRA1197							1			beta-ketoacyl-acyl carrier protein synthase II	PP1-014A10			-0.566782	-1.99439
													PP1-034B10			-0.102093
													PP1-040B10			-0.74891	-2.74436
PBPRA1212	PBPRA1212	PBPRA1212						1		1		putative response regulator	PP1-001D08	1.07173	3.38129	1.25117	2.97065	0.78553	5.94134
													PP1-038H04	0.716212		1.39009	3.75545	0.472342	2.77175
PBPRA1224	PBPRA1224	PBPRA1224					1			1		putative PTS system, trehalose-specific IIBCcomponent	PP1-002F06	-1.15175				0.462496	2.80828
													PP1-029A04	-1.35642	-3.70108			0.672241	4.58528
													PP1-038B06	-1.1014	-3.18271			0.30601	2.07331
PBPRA1225	PBPRA1225	PBPRA1225										putative trehalose-6-phosphate hydrolase	PP1-024B05	-0.699507	-2.71667			0.358696
													PP1-031E05	-0.961031	-3.4641			0.243173
													PP1-037A09	0.840033	2.12547			0.477344	1.94451
PBPRA1233	PBPRA1233	PBPRA1233						1				hypothetical dipeptidase	PP1-020D02			0.873134	3.12002
													PP1-039C04			0.789852	2.8757
PBPRA1258	PBPRA1258	PBPRA1258										putative Formate-dependent nitrite reductase,periplasmic cytochrome c552 subunit	PP1-042D05	-0.733663	-2.03248
													PP1-044B03	-0.498451	-2.20629
PBPRA1265	PBPRA1265	PBPRA1265			3TCK				1			hypothetical beta-lactamase	PP1-044D08			-0.854761	-2.70463
PBPRA1294	PBPRA1294	PBPRA1294					1					hypothetical Fe-S oxidoreductase	PP1-013E01	-0.563121	-1.76282
													PP1-030E02	-1.02308	-3.91193
													PP1-037H05	-0.286887
PBPRA1297	PBPRA1297	PBPRA1297				1				1		hypothetical cation efflux system component	PP1-035E05	0.860921	3.41056			0.822744	2.65262
PBPRA1366	PBPRA1366	PBPRA1366				1				1		putative C4-dicarboxylate transporter,anaerobic	PP1-018F11	1.28517	3.6173			1.1037	7.45676
													PP1-047B11	0.663849	2.03716			0.583498	2.70598
PBPRA1369	PBPRA1369	PBPRA1369						1				hypothetical methyl-accepting chemotaxis protein	PP1-028C09			1.231	3.05982
													PP1-040E07			0.976367
PBPRA1407	PBPRA1407	PBPRA1407				1		1				putative ferredoxin	PP1-007A03	1.06212	3.37426	0.948732	2.50412
													PP1-036C01	0.583905	2.62856	0.645797	1.68212
													PP1-043F08	0.640195	2.11629	0.681105	1.91652
PBPRA1453	PBPRA1453	PBPRA1453			3TCK			1				alkaline serine protease	PP1-044G09			0.884929	2.45833
													PP1-046C06			0.652227	low signal
PBPRA1458	PBPRA1458	PBPRA1458										omega-3 polyunsaturated fatty acid synthase PfaC	PP1-014C04	0.101065		-0.019888
													PP1-022B02	0.200471		-0.0204892
													PP1-044G11	0.413375	1.6853	0.120355
													PP1-045D04	0.123832	low signal
PBPRA1460	PBPRA1460	PBPRA1460				1			1			omega-3 polyunsaturated fatty acid synthase PfaA	PP1-006A11	-0.0760271		-0.0357159
													PP1-006B06	0.0885738		0.171183
													PP1-008F06	0.821252	3.09576	-0.0424911
													PP1-009G04	0.748701	2.29104	-0.808963	-2.34191
													PP1-032F10	1.17252	4.629	-0.77515	-2.47697
													PP1-032F12	0.980775	3.83563	-0.256052
													PP1-047F03	-1.86496	-6.20965	1.61841	4.93046
PBPRA1467	PBPRA1467	PBPRA1467				1						putative trimethylamine-N-oxide reductase	PP1-001F03	0.601935	2.27752
													PP1-001F04	0.137005
													PP1-023C02	0.488122	low signal
													PP1-035F12	0.774116	2.95554
													PP1-040E05	0.785089	3.20359
PBPRA1476	PBPRA1476	PBPRA1476					1					hypothetical amino acid ABC transporter, permease protein	PP1-036C05	-0.789032	-2.93805
PBPRA1484	PBPRA1484	PBPRA1484					1					putative chaperone protein dnaK	PP1-026D07	-0.759647	-3.02874
													PP1-042E09	-0.747608	-2.36334
PBPRA1486	PBPRA1486	PBPRA1486					1					conserved hypothetical protein	PP1-024E02	-0.699772	-2.4266	1.02904	3.02945
													PP1-041A02	-0.159915		0.50201	low signal
													PP1-043G05	-0.317841		0.100363	low signal
PBPRA1492	PBPRA1492	PBPRA1492						1				hypothetical protein	PP1-045B08			0.952233	2.40071
PBPRA1514	PBPRA1514	PBPRA1514						1				conserved hypothetical protein	PP1-035E09			0.969865	2.86224
													PP1-039B03			0.459666	1.843
PBPRA1529	PBPRA1529	PBPRA1529				1						putative PTR2 family transport protein	PP1-023D11	2.1615	7.70093
													PP1-044G01	2.4377	3.64882
PBPRA1575	PBPRA1575	PBPRA1575						1				PTS system, fructose-specific IIBC component	PP1-020C06			2.23213	5.81619	0.705789	3.3184
													PP1-029B08			0.413866		-0.0214564
													PP1-029F02			0.531021	2.05045	0.0156641
													PP1-039H01			0.493198	1.59504	0.0702815
PBPRA1598	PBPRA1598	PBPRA1598			3TCK DSJ4	1						hypothetical ATP-dependent helicase	PP1-034G10	1.67358	7.44212
			1	1									PP1-038F08	0.288882
PBPRA1657	PBPRA1657	PBPRA1657					1		1			putative Uup, ATPase components of ABC transporters with duplicated ATPase domains	PP1-042A08	-1.22113	-3.68283	-0.880774	-2.19125
													PP1-005D02			-1.11987	-3.30516
PBPRA1721	PBPRA1721	PBPRA1721							1			hypothetical protein	PP1-021H04			-0.92149	-3.03947
													PP1-027F11			-0.656083	-2.08061
													PP1-038G03			-0.619385
													PP1-042A12			-0.620493	-2.38607
PBPRA1730	PBPRA1730	PBPRA1730		1		1		1				putative threonine 3-dehydrogenase	PP1-023H02	0.753086	2.91951	0.809494	2.96414
													PP1-027F05	0.784148	4.68426	0.963117	3.13208
													PP1-033B02	0.478053		0.884719	2.68893
PBPRA1737	PBPRA1737	PBPRA1737							1		1	putative ABC transporter, ATP-binding protein	PP1-018C05	-0.722492	-2.00269	-0.953013	-3.02854	-0.831822	-4.96046
													PP1-038D03	-0.557054		-1.62976	-5.09053	-0.569389	-2.59132
													PP1-015A12			-1.154	-3.89763	-0.684419	-4.39846
													PP1-046F09					-0.652034	-3.9953
PBPRA1757	PBPRA1757	PBPRA1757							1			putative ATP-dependent helicase HrpA	PP1-007A07			-0.381105	-1.39976	-0.121559
													PP1-019D11			-0.831396	-2.29347	-1.01035	-5.12527
													PP1-042B08			0.280407	low signal	-0.0382038
PBPRA1758	PBPRA1758	PBPRA1758							1		1	putative collagenase family protease	PP1-014C02			-0.836097	-2.11169	-1.14664	-6.10656
													PP1-019D11			-0.831396	-2.29347	-1.01035	-5.12527
													PP1-039B11			-1.28008	-3.16911	-0.752411	-3.62609
PBPRA1769	PBPRA1769	PBPRA1769							1			hypothetical N6-adenine-specific DNA methylase	PP1-003B04	-0.127067		0.143711	low signal
													PP1-004G10			-0.792408	-2.63158
PBPRA1771	PBPRA1771	PBPRA1771				1						putative ABC transporter, ATP-binding protein	PP1-007H11	1.2932	4.48074
													PP1-044B11	1.01744	3.70216
													PP1-047E04	0.0337709
PBPRA1773	PBPRA1773	PBPRA1773				1						putative 3-hydroxydecanoyl-(acyl-carrier-protein) dehydratase	PP1-038B11	0.78225	3.30281
PBPRA1810	PBPRA1810	PBPRA1810	1	1	3TCK DSJ4				1			hypothetical protein	PP1-038E08			-0.786647	-2.54797
			1	1									PP1-040D03			-0.833194	-2.03467
PBPRA1848	PBPRA1848	PBPRA1848						1				putative peptidase T	PP1-047A04	-0.253283		1.70723	3.47498
													PP1-027B06			1.03976	2.77915
PBPRA1862	PBPRA1862	PBPRA1862									1	putative formate dehydrogenase largesubunit	PP1-029D11					-0.31684	-1.86987
													PP1-007B11					-0.700675	-4.98697
													PP1-010F04					-0.893573	-4.71941
													PP1-023C05					-0.846961	-5.29588
PBPRA1865	PBPRA1865	PBPRA1865									1	hypothetical iron-sulfur cluster-binding protein	PP1-029C02	0.67197	2.46831			-0.593494	-3.80185
													PP1-010F04					-0.893573	-4.71941
													PP1-019C03					-0.798754	-4.13305
PBPRA1870	PBPRA1870	PBPRA1870				1						hypothetical oxidoreductase, short-chain dehydrogenase/reductase family	PP1-013D11	0.843872	3.04618	0.450381
													PP1-045F09	0.794968	3.72387	0.594586
PBPRA1887	PBPRA1887	PBPRA1887							1			putative sensor histidine kinase	PP1-014G09			-0.806419	-3.51266
													PP1-014G09			-0.806419	-3.51266
													PP1-024H09			-0.668326	-2.11267
													PP1-035G03			-0.570279	-1.9085	-0.0582547
PBPRA1890	PBPRA1890	PBPRA1890									1	putative ABC transporter, permease protein	PP1-043F02					-0.942274	-4.81034
													PP1-044A03					-0.977464	-5.20303
PBPRA1912	PBPRA1912	PBPRA1912	1		3TCK	1						hypothetical protein	PP1-008G08	1.12045	2.67037
PBPRA1926	PBPRA1926	PBPRA1926							1			hypothetical paraquat-inducible protein B	PP1-008B12			-0.938788	-3.41799
													PP1-012D02			-0.301411
													PP1-027A03			-0.705521	-2.35597
PBPRA1929	PBPRA1929	PBPRA1929					1			1		putative xanthine/uracil permease	PP1-045C03	-0.879438	-3.90224			1.57374	6.58318
PBPRA1932	PBPRA1932	PBPRA1932								1		putative dehydrogenase	PP1-013E07			0.577057	1.8844	2.16323	7.395
													PP1-030G10			-0.0327509		1.54928	7.07291
													PP1-039C03			0.033812		1.56139	6.15202
													PP1-028A04					1.11731	5.04541
PBPRA1933	PBPRA1933	PBPRA1933						1		1		hypothetical protein	PP1-001E03			0.767209	2.16466	1.58841	6.96821
													PP1-045D03			0.912428	2.55007	1.95202	8.69865
PBPRA1941	PBPRA1941	PBPRA1941								1		hypothetical xanthine dehydrogenase	PP1-020B06					1.56274	7.93224
													PP1-025D03					1.71515	7.45802
													PP1-036G11					1.46389	5.41195
													PP1-040H03					0.825078	2.46541
PBPRA1943	PBPRA1943	PBPRA1943								1		putative oxidoreductase, Fe-S subunit	PP1-036G12	-0.429249	-2.39614			1.5826	7.095
													PP1-015G09					2.07385	7.3108
													PP1-043E05					1.73148	6.94848
PBPRA1986	PBPRA1986	PBPRA1986						1		1		conserved hypothetical protein	PP1-031H05	0.517242		1.19695	3.81025	1.05141	5.8428
													PP1-024E09					1.54681	10.1918
PBPRA1988	PBPRA1988	PBPRA1988								1		putative pyruvate oxidoreductase	PP1-012F08					1.54615	9.7537
													PP1-013F06					1.77603	11.3352
													PP1-024E09					1.54681	10.1918
PBPRA1989	PBPRA1989	PBPRA1989								1		hypothetical NADPH-dependent glutamate synthase	PP1-027C10					1.30524	8.51561
													PP1-040E01					1.19662	4.94108
PBPRA1994	PBPRA1994	PBPRA1994								1		putative carbamoyl transferase	PP1-039B02			0.584987	1.88011	2.72493	13.0367
PBPRA1995	PBPRA1995	PBPRA1995								1		putative transcriptional regulator	PP1-023C04					0.894889	5.44715
PBPRA2055	PBPRA2055	PBPRA2055				1						putative PTS system, fructose-specific IIABC component	PP1-003A11	0.806057	3.33435
													PP1-037E10	0.760446	2.89978
													PP1-039F05	1.01461	4.56715
													PP1-043E06	1.30007	5.17208
PBPRA2073	PBPRA2073	PBPRA2073									1	putative arginine ABC transporter, ATP-bindingprotein	PP1-038F01					-0.617993	-3.73596
													PP1-014A11					-0.968139	-5.25641
													PP1-046D05					-0.724502	-4.21319
PBPRA2084	PBPRA2084	PBPRA2084		1	DSJ4		1			1		putative evolved beta-D-galactosidase, alpha subunit	PP1-012D06	-1.15728	-3.89147
				1									PP1-015D04	-0.3185				0.721816	3.71502
				1									PP1-041F01	-0.218577				0.29457
PBPRA2086	PBPRA2086	PBPRA2086		1	3TCK DSJ4					1		putative oxidoreductase	PP1-029A07					0.334195	2.1156
				1									PP1-036C11					0.60744	2.9304
													PP1-038D11					0.145092
			1	1									PP1-046H03					0.657275	3.5507
PBPRA2087	PBPRA2087	PBPRA2087			DSJ4	1						hypothetical protein	PP1-004E11	1.27282	3.00143
													PP1-018H02	0.504977				-0.414846	-2.62553
													PP1-023C01	0.86062	2.7895			-0.340324	-2.05874
				1									PP1-027F07	1.0372	3.09082			-0.400673	-2.68933
PBPRA2113	PBPRA2113	PBPRA2113						1				hypothetical protein	PP1-019E04			0.701179	1.90156
													PP1-021E10			-1.2472	-3.43964
													PP1-023C11			0.917406	2.72724
PBPRA2115	PBPRA2115	PBPRA2115							1			hypohetical ABC transporter, permeaseprotein	PP1-021E10			-1.2472	-3.43964
													PP1-028F04			-0.619545	-1.79694
													PP1-044A12			-2.72173	low signal
PBPRA2139	PBPRA2139	PBPRA2139					1	1				hypothetical protein	PP1-012G11	-2.0688	-5.1905	2.04761	4.43178
													PP1-029D09	-1.58533	-4.08655	2.23298	6.61779
													PP1-035G11	-2.39277	-7.76864	2.53527	6.00309
PBPRA2142	PBPRA2142	PBPRA2142				1						conserved hypothetical protein	PP1-004G06	0.825747	2.06615	-0.0600534
													PP1-023B12	0.898844	2.50442	-0.259152
PBPRA2198	PBPRA2198	PBPRA2198				1						putative chitinase	PP1-045D05	0.566073	2.29687
													PP1-008A07	0.931072	2.73267
PBPRA2201	PBPRA2201	PBPRA2201							1			putative alanine dehydrogenase	PP1-005H06			-1.20489	-3.79167
PBPRA2207	PBPRA2207	PBPRA2207				1						putative transporter	PP1-007G05	0.995364	3.22429	-1.39954	-4.48387
													PP1-029A12	0.750859	2.94554	-0.473551	low signal
PBPRA2208	PBPRA2208	PBPRA2208							1			putative glyceraldehyde 3-phosphate dehydrogenase	PP1-007G05	0.995364	4.22429	-1.39954	-4.48387
													PP1-035E04	0.860271		-0.929883	-3.81248
PBPRA2213	PBPRA2213	PBPRA2213				1		1				hypothetical short chain dehydrogenase	PP1-007F02	0.472832	1.9387	1.16625	2.74325
													PP1-039A02	1.22294	3.86893	1.97255	3.65298
PBPRA2215	PBPRA2215	PBPRA2215						1				hypothetical protein	PP1-007F02	0.472832	1.9387	1.16625	2.74325
													PP1-003G07			0.41008	1.50573
													PP1-038A07			0.867363	2.55118
PBPRA2217	PBPRA2217	PBPRA2217						1					PP1-021A04			1.52067	3.03166
													PP1-045G12			1.59475	2.88334
PBPRA2251	PBPRA2251	PBPRA2251	1		3TCK	1				1		hypothetical ABC transporter, periplasmic solute-binding protein, family 5 (peptide transport-see annotation)	PP1-006C03	1.04076	3.11677			1.42729	10.2775
			1										PP1-015H08	0.868182	2.83342			1.39814	9.31879
PBPRA2252	PBPRA2252	PBPRA2252	1		3TCK	1						hypothetical ABC transporter, permease	PP1-015H08	0.868182	3.83342			1.39814	9.31879
PBPRA2255	PBPRA2255	PBPRA2255							1			hypotehtical maltoporin	PP1-037F07			-1.16559	-3.57798
PBPRA2276	PBPRA2276	PBPRA2276						1				putative malate synthase A	PP1-023B07			1.30861	3.32136
													PP1-032G09			0.633641	2.18901
													PP1-041G12			1.12101	3.0644
PBPRA2289	PBPRA2289	PBPRA2289					1		1			conserved hypothetical protein	PP1-032H03	-1.86878	-3.56282	-1.7003	-3.8552
PBPRA2292	PBPRA2292	PBPRA2292		1	DSJ4		1		1			putative citrate lyase, alpha subunit	PP1-009C07	-1.31402	-3.28592	-1.66516	-4.32794
				1									PP1-032H11	-1.34163	-3.30726	-1.77013	-4.42535
PBPRA2295	PBPRA2295	PBPRA2295	1	1	3TCK DSJ4				1			putative citrate (pro-3S)-lyase ligase	PP1-039E11	-0.646828	-2.47033	-1.81812	-3.34148
			1	1									PP1-021E05			-1.88055	-3.39569
PBPRA2298	PBPRA2298	PBPRA2298	1	1	3TCK DSJ4		1		1			putative oxaloacetate decarboxylase, alpha subunit	PP1-005A03	-0.96775	-2.23665	-1.28767	-2.89378
			1	1									PP1-027F06	-1.03406	-3.18895	-1.2357	-3.03845
				1									PP1-033D10	-0.762033	-2.56227	-1.36607	-3.70633
PBPRA2300	PBPRA2300	PBPRA2300			3TCK DSJ4				1			putative sensor kinase citA	PP1-043E07	-0.317602		-1.02494	-3.09701
													PP1-046E10	-0.187309	low signal	-0.333972	low signal
PBPRA2303	PBPRA2303	PBPRA2303			3TCK DSJ4		1		1			hypothetical hemolysin secretion protein HylB	PP1-032C04	-0.903923	-3.10014	-2.08615	-4.24587
													PP1-044D01	-1.0763	-3.35197	-1.94352	-4.92874
			1	1									PP1-008C05			-2.42876	-4.74345
PBPRA2304	PBPRA2304	PBPRA2304							1			conserved hypothetical protein	PP1-044A11			-1.61263	-3.5444
PBPRA2314	PBPRA2314	PBPRA2314					1		1		1	putative FAD-dependent dehydrogenase	PP1-006E03	-1.42927	-4.25546	-1.03739	-3.69651	-0.67499	-3.68617
													PP1-038D12	-0.0830291		0.111755		-0.0174916
													PP1-042D09	-1.2672	-4.08193	-1.1173	-3.28484	-0.573827	-3.26356
PBPRA2318	PBPRA2318	PBPRA2318									1	hypothetical transporter, AcrB/D/F family	PP1-006G12	0.418245	1.88346			-0.829555	-4.69244
													PP1-031D02	0.0575122				-0.720092	-3.71715
													PP1-036H06	0.41221	2.32353			-0.872256	-4.18646
													PP1-038E04	0.0109917				-0.596592	-3.65161
													PP1-013B11					-0.731924	-4.31426
PBPRA2319	PBPRA2319	PBPRA2319									1	hypothetical membrane-fusion protein	PP1-006G12	0.418245	1.88346			-0.829555	-4.69244
													PP1-033C04	0.512475	2.3657			-0.753043	-4.95107
PBPRA2332	PBPRA2332	PBPRA2332						1				putative transcriptional regulator, ROK family	PP1-020D05			0.597355	1.8624
													PP1-033E10			0.738867	2.4155
PBPRA2341	PBPRA2341	PBPRA2341					1					putative aspartate aminotransferase	PP1-005A08	-0.79347	-3.71336
													PP1-045B09	-0.620914	-3.16203
													PP1-045B10	-0.680504	-2.6056
PBPRA2345	PBPRA2345	PBPRA2345					1					putative UhpC, sugar phosphate permease	PP1-037A08	-0.559242	-2.78288
PBPRA2353	PBPRA2353	PBPRA2353										putative transcriptional regulator, LysR family	PP1-012H03	-0.577841	-1.74519
													PP1-045A11	-0.642352	-2.40582
PBPRA2357	PBPRA2357	PBPRA2357				1						putative L-lactate permease, LctP	PP1-026B09	0.853816
													PP1-030F11	1.08832	2.7144
PBPRA2365	PBPRA2365	PBPRA2365					1					conserved hypothetical protein	PP1-033F05	-0.913757	-3.33709
													PP1-039E02	-0.802401	-2.56765
PBPRA2392	PBPRA2392	PBPRA2392										putative transcription-repair coupling factor	PP1-009F06	1.14682	4.33954
													PP1-019C02	0.54578	2.35802
													PP1-036C08	0.638909	2.24046
													PP1-042C03	0.321631
PBPRA2402	PBPRA2402	PBPRA2402							1			conserved hypothetical protein	PP1-044E11			-0.743466	-2.21074
													PP1-044E12			-0.677278	-2.47476
PBPRA2413	PBPRA2413	PBPRA2413				1		1				putative L-serine dehydratase 1	PP1-017F12	1.26352	4.11644	0.988785	3.37561
													PP1-043C10	1.1422	4.85096	0.961881	3.47262
PBPRA2424	PBPRA2424	PBPRA2424							1			putative oxidoreductase, acyl-CoA dehydrogenasefamily	PP1-002B12	-0.189202		-1.07688	-3.35037
													PP1-024E01	-0.126039		-0.470834	-1.81061
PBPRA2427	PBPRA2427	PBPRA2427					1					hypothetical carboxypeptidase G2	PP1-030G02	-0.637821	-2.79573	-0.0877276
													PP1-031B05	-0.695434	-2.5615	0.344092
PBPRA2459	PBPRA2459	PBPRA2459					1					putative ribonucleoside-diphosphate reductase, alpha subunit	PP1-044A06	-0.857103	-2.50501
PBPRA2464	PBPRA2464	PBPRA2464					1					putative competence damage protein CinA	PP1-010A01	-0.759486	-3.22128
													PP1-041D04	-0.733291	-2.92077
PBPRA2492	PBPRA2492	PBPRA2492					1					putative proton/glutamate symporter	PP1-002D12	-1.70418	-6.09515
PBPRA2493	PBPRA2493	PBPRA2493		1							1	hypothetical protein	PP1-019F02					-0.768513	-4.96485
PBPRA2498	PBPRA2498	PBPRA2498		1	DSJ4	1							PP1-020H05	0.78989	4.18294			-0.791521
				1									PP1-036B03	0.815856	3.08418			-0.718113	-2.16792
PBPRA2499	PBPRA2499	PBPRA2499		1	DSJ4	1					1	putative Flp pilus assembly protein TadA	PP1-009C04	0.865307	3.17102			-0.696577	-3.9041
				1									PP1-020H05	0.78989	5.18294			-0.791521
													PP1-042G01	0.65097	2.67102			-0.59687	-4.06522
PBPRA2505	PBPRA2505	PBPRA2505		1	DSJ4	1					1	conserved hypothetical outer membrane protein	PP1-001G07	0.838013	3.2285			-0.665433	-5.16026
													PP1-035H01	0.450145				-0.64895	-4.02391
PBPRA2515	PBPRA2515	PBPRA2515					1					hypothetical GGDEF family protein	PP1-034D03	-0.815826	-2.5262
													PP1-014A04			-1.11499	-3.73057
PBPRA2516	PBPRA2516	PBPRA2516							1			putative transporter, BCCT family	PP1-014A04			-1.11499	-3.73057
													PP1-028F07			-1.16559	-3.93272
													PP1-031C02			-1.22263	-4.11742
PBPRA2518	PBPRA2518	PBPRA2518					1					conserved hypothetical protein	PP1-001C11	-0.655711	-2.78448			1.44668	5.39072
													PP1-029B04	-0.388665				-0.0568208
													PP1-034E09	-0.280301				0.073294
PBPRA2531	PBPRA2531	PBPRA2531					1					hypothetical membrane protein	PP1-011D10	-0.694957	-1.73925
													PP1-033B05	-0.371163
PBPRA2532	PBPRA2532	PBPRA2532				1						putative tryptophanase	PP1-023H11	2.04017	6.60358
													PP1-043G01	2.22631	5.94272
PBPRA2542	PBPRA2542	PBPRA2542					1						PP1-029E06	-0.548028	-2.38558
													PP1-035E07	-0.666305	-2.86192
PBPRA2567	PBPRA2567	PBPRA2567										putative lactoylglutathione lyase	PP1-008H07	-0.13637
													PP1-043H07	-0.604173	-1.87102
PBPRA2568	PBPRA2568	PBPRA2568				1		1				hypothetical protein	PP1-034C11	0.902529	3.47477	0.902797	2.96197
													PP1-045C06	-0.55767
PBPRA2573	PBPRA2573	PBPRA2573			3TCK	1						putative long-chain fatty acid transport protein	PP1-023G08	0.758865	2.87545	-0.184113
			1										PP1-038C01	1.16551	4.80392	-0.198991
			1										PP1-043D01	1.30022	3.96209	-0.784447	-2.22153
PBPRA2574	PBPRA2574	PBPRA2574			3TCK DSJ4	1			1			hypothetical lipase	PP1-033E01	0.938895	3.35366	-0.274929	low signal
			1										PP1-038C01	1.16551	4.80392	-0.198991
			1	1									PP1-038C09	0.980341	3.39006	-0.614147	-1.93452
													PP1-005G04			-1.13815	-3.35138
PBPRA2621	PBPRA2621	PBPRA2621						1				hypothetical o-succinylbenzoate-CoA ligase	PP1-028B04	-0.517244	-2.01787	0.598446
													PP1-044G02	-0.137294		1.8201	3.48876
PBPRA2629	PBPRA2629	PBPRA2629										conserved hypothetical protein	PP1-031B06	-0.853044	-2.10408
PBPRA2633	PBPRA2633	PBPRA2633										putative peptidyl-prolyl cis-trans isomerase D	PP1-021A03			-0.515255
													PP1-026G10			-0.224856
													PP1-039F02			-0.608524	-2.40263
													PP1-042F09			-0.617332	-1.70388
PBPRA2645	PBPRA2645	PBPRA2645								1		hypothetical response regulator	PP1-017A06			0.120434		0.323035	2.24203
													PP1-028H11			0.838829	2.42301	0.484296
													PP1-036B04			0.714421		0.773951	4.12805
PBPRA2692	PBPRA2692	PBPRA2692		1					1			conserved hypothetical protein	PP1-004H03	0.853792	3.50329	-1.06852	-3.79734
													PP1-017C08	0.306472		-0.623191	-1.9396
													PP1-042G11	0.332978		-0.0757558
PBPRA2701	PBPRA2701	PBPRA2701	1	1	3TCK DSJ4				1			hypothetical protein	PP1-011D07			-0.650581	-2.39285
													PP1-013H11			-0.557046
			1	1									PP1-027G12			-0.802748	-2.92459
			1	1									PP1-031G04			-0.489041	-1.76529
PBPRA2710	PBPRA2710	PBPRA2710	1	1	3TCK DSJ4				1			putative FlmB	PP1-017A03			-0.798428	-2.65415
				1									PP1-025F07			-0.74516	-2.54582
													PP1-047A03			-0.7825	-2.3497
PBPRA2740	PBPRA2740	PBPRA2740					1					putative ABC-type arginine transport system, permease component	PP1-018C04	-1.20371	-4.50456
PBPRA2741	PBPRA2741	PBPRA2741					1					putative amino acid ABC transporter, periplasmic amino acid-binding protein	PP1-018C04	-1.20371	-4.50456
PBPRA2742	PBPRA2742	PBPRA2742					1					putative ABC-type histidine transport system, ATPase component	PP1-018C04	-1.20371	-4.50456
PBPRA2743	PBPRA2743	PBPRA2743							1			hypothetical peptide ABC transporter, periplasmic peptide-binding protein	PP1-019D05			-1.3547	-3.32123
PBPRA2745	PBPRA2745	PBPRA2745				1						hypothetical membrane protein	PP1-002C07	0.520163
													PP1-003H12	1.30647	2.78001
PBPRA2759	PBPRA2759	PBPRA2759					1		1		1	putative iron-containing alcohol dehydrogenase	PP1-034B06	-1.5831	-4.81454	-1.38484	-3.8564	-0.752972	-4.21667
													PP1-018E12			1.08521	2.62411	0.522558	2.7658
PBPRA2769	PBPRA2769	PBPRA2769				1						hypothetical phosphoglycerate transport regulatory protein PgtC	PP1-028D10	0.795347	2.77585	0.0623956	low signal
													PP1-041A05	0.452712	1.82624	0.185035	low signal
PBPRA2770	PBPRA2770	PBPRA2770										hypothetical phosphoglycerate transport regulatory protein PgtB	PP1-038A03	0.254164		-0.274865
													PP1-040E09	0.294071		-0.263403	low signal
PBPRA2779	PBPRA2779	PBPRA2779			3TCK DSJ4			1			1	conserved hypothetical protein	PP1-035A03			0.963375	2.39861	-0.953756	-6.38665
			1	1									PP1-040A12			0.831198		-0.675587	-3.7464
PBPRA2790	PBPRA2790	PBPRA2790		1	DSJ4		1	1				putative outer membrane protein	PP1-009F11	-0.299059		0.0315471
													PP1-043B04	-0.845905	-3.94601	1.13576	2.95281
PBPRA2845	PBPRA2845	PBPRA2845							1			putative peptide chain release factor A	PP1-020G10			-0.811793	-2.76366
													PP1-029D10			-0.453816	-1.5518
													PP1-039E05			-0.454169
PBPRA2846	PBPRA2846	PBPRA2846							1			putative glutamyl-tRNA reductase	PP1-015G06			-0.677963	-2.6312
													PP1-043C03			-0.633636	-1.80024
PBPRA2914	PBPRA2914	PBPRA2914					1					hypothetical sulfate permease family protein	PP1-016E07	-0.783958	-3.0781
PBPRA2921	PBPRA2921	PBPRA2921				1						hypothetical membrane-bound lytic murein transglycosylase D	PP1-002C08	0.736187
													PP1-022D05	0.862187	2.75193
PBPRA2936	PBPRA2936	PBPRA2936										putative binding protein component ofABC transporter	PP1-007D10	-0.561714	-2.58344
													PP1-030A02	-0.338306
PBPRA2940	PBPRA2940	PBPRA2940										putative ABC-type metal ion transportsystem, ATPase component	PP1-017G01	-0.230093
													PP1-038B03	-0.353073	-1.67163
PBPRA2941	PBPRA2941	PBPRA2941										putative ABC-type metal ion transport system,permease component	PP1-017G01	-0.230093
													PP1-033A05	-0.385812	-1.63905
PBPRA2942	PBPRA2942	PBPRA2942					1					putative lipoprotein YaeC	PP1-035C06	-0.960885	-3.48356
PBPRA2958	PBPRA2958	PBPRA2958				1						putative UDP-3-O-[3-hydroxymyristoyl] glucosamine N-acyltransferase	PP1-001A02	0.401661
													PP1-008A05	0.490823
													PP1-028G11	0.662706	2.74382
PBPRA2970	PBPRA2970	PBPRA2970										putative protein-P-II uridylyltransferase	PP1-034C05	-1.00547	-2.16618
													PP1-047E08	-0.259269
PBPRA2990	PBPRA2990	PBPRA2990						1				putative transcriptional regulator, LysR family	PP1-042E04	0.622146		0.803107	2.58365
													PP1-026H08			0.233068
PBPRA2991	PBPRA2991	PBPRA2991				1						putative aminotransferase, class V	PP1-042H10	1.18155	4.32067	0.775253
PBPRA3025	PBPRA3025	PBPRA3025					1				1	putative chorismate mutase/prephenate dehydrogenase	PP1-023C07	-0.395506	-1.63907			0.0753076
				1									PP1-037H07	0.0575603				0.0501541
													PP1-041F05	-0.717588	-2.47333			-0.712839	-5.49127
PBPRA3026	PBPRA3026	PBPRA3026										putative phospho-2-dehydro-3-deoxyheptonatealdolase, tyr-sensitive	PP1-023C07	-0.395506	-1.63907			0.0753076
													PP1-030H10	-0.420065	-1.90376			-0.0218769
PBPRA3037	PBPRA3037	PBPRA3037					1					putative carbon starvation protein A	PP1-016A01	-1.0491	-3.39253
PBPRA3048	PBPRA3048	PBPRA3048				1						putative protease, insulinase family	PP1-015F03	0.69717	2.37849
													PP1-024F12	0.539936
													PP1-035G08	0.601923
PBPRA3050	PBPRA3050	PBPRA3050					1					putative oxaloacetate decarboxylase, beta subunit	PP1-030E10	-0.602555	-2.4459
PBPRA3052	PBPRA3052	PBPRA3052										putative oxaloacetate decarboxylase	PP1-041C09	-0.577014	-2.00764
PBPRA3079	PBPRA3079	PBPRA3079						1				putative enolase	PP1-005E10			0.728704	2.33546
													PP1-045C09			0.985721	3.18781
PBPRA3084	PBPRA3084	PBPRA3084										putative sensor histidine kinase/response regulator	PP1-015D10			-0.61798	-2.13501
													PP1-015E08			-0.657633	-2.0094
													PP1-017H04			-0.437896
PBPRA3091	PBPRA3091	PBPRA3091							1			putative GTP-binding protein LepA	PP1-027G08	0.919894	2.66985
													PP1-033G03	0.327421		-0.464455	-1.77857
													PP1-041D06	0.0921231		-0.728883	-2.58177
PBPRA3093	PBPRA3093	PBPRA3093				1						putative sigma-E factor regulatory protein RseB	PP1-021A10	0.366715	1.76429
													PP1-027G08	0.919894	2.66985
													PP1-037D03	1.44685	5.16146	-0.287712
PBPRA3097	PBPRA3097	PBPRA3097					1					putative l-aspartate oxidase	PP1-018G05	-0.966378	-3.48453
													PP1-036A01	-0.755857	-3.33745
PBPRA3124	PBPRA3124	PBPRA3124					1					putative D-3-phosphoglycerate dehydrogenase	PP1-013D10	-0.599043	-2.51096
													PP1-043B05	-0.860794	-3.84296
PBPRA3126	PBPRA3126	PBPRA3126							1			putative transcriptional regulator	PP1-021B04	0.306566
													PP1-028H02			1.11194	3.73652
PBPRA3131	PBPRA3131	PBPRA3131					1					putative phosphoglycerate kinase	PP1-011B02	-0.817086	-3.29314	0.457587
													PP1-032B03	-0.547168	-2.23767	0.445248		0.448454	1.91966
													PP1-035F05	-0.802438	-2.95432	0.643552		0.465535
PBPRA3132	PBPRA3132	PBPRA3132					1		1		1	putative erythrose-4-phosphate dehydrogenase	PP1-011B02	-0.817086	-3.29314	0.457587
													PP1-030H12	-1.34819	-3.27084	-0.930055	-2.65818	-1.04104	-6.27139
													PP1-036H10	-1.19067	-2.86559	-0.696877	-2.1424	-0.785639	-4.90852
													PP1-038H11	-0.698113	-1.95498	-1.11043	-2.50169	-1.2046	-8.8659
PBPRA3151	PBPRA3151	PBPRA3151					1					putative glutaminase family protein	PP1-029F03	-0.66536	-2.41435
PBPRA3156	PBPRA3156	PBPRA3156				1						putative membrane-bound lytic mureintransglycosylase C	PP1-013G03	0.732442
													PP1-029B05	1.00128	2.42222
PBPRA3168	PBPRA3168	PBPRA3168						1				hypothetical ATP-dependent helicase HrpB	PP1-010A10			0.697349	2.39445
													PP1-023B05			-0.0921126
													PP1-028E04			0.407497	1.49861
PBPRA3182	PBPRA3182	PBPRA3182					1		1			putative iron(III) ABC transporter, ATP-binding protein	PP1-005C07	-0.176627		-0.535438	-1.55315
PBPRA3183	PBPRA3183	PBPRA3183					1		1			putative iron(III) ABC transporter, permease protein	PP1-005C07	-0.176627		-0.535438	-1.55315
													PP1-007H02	-1.60334	-2.822	-2.54743	-7.22693
PBPRA3184	PBPRA3184	PBPRA3184					1		1			putative ABC transporter, periplasmic iron-compound-binding protein	PP1-007H02	-1.60334	-2.822	-2.54743	-7.22693
PBPRA3192	PBPRA3192	PBPRA3192										conserved hypothetical protein	PP1-008A01	-0.960714	-3.58096	-0.791904	-2.60045
PBPRA3196	PBPRA3196	PBPRA3196							1			putative Pyruvate dehydrogenase complex, dehydrogenase component	PP1-003H02			-2.06153	-4.98244
													PP1-006C01			-1.72288	-4.41124
													PP1-008E05			-1.07874	-3.28297
PBPRA3197	PBPRA3197	PBPRA3197					1		1			putative pyruvate dehydrogenase complexrepressor	PP1-040F11	-1.061	-3.05704	-0.926029	-2.15335
													PP1-013H08			-0.846899	-2.6206
PBPRA3266	PBPRA3266	PBPRA3266						1				putative ribonucleases G and E	PP1-010F03			1.24289	3.9954	0.0783326
													PP1-031H10			1.37377	4.16674	0.462987
PBPRA3285	PBPRA3285	PBPRA3285					1					hypothetical MSHA biogenesis protein MshJ	PP1-030A09	-0.683683	-2.62831
PBPRA3286	PBPRA3286	PBPRA3286										hypothetical MSHA biogenesis protein MshI	PP1-036C09	-0.452878	-2.23252
													PP1-045H07	-0.143491
PBPRA3287	PBPRA3287	PBPRA3287										putative MSHA biogenesis protein MshH	PP1-018D05	0.0698754				0.673024	5.28341
													PP1-036D09	-0.228098				0.313811	2.18596
													PP1-037G01	-0.648517	-3.08365			-0.212499
PBPRA3290	PBPRA3290	PBPRA3290										putative excinuclease ABC, subunit A	PP1-024B03	-0.593758	-2.47278
													PP1-044C03	-0.421965
PBPRA3312	PBPRA3312	PBPRA3312							1			putative siroheme synthase	PP1-018G09			-0.930173	-2.31759
													PP1-032F02			-1.17331	-3.95663
													PP1-041A07			-1.0367	-2.56919
PBPRA3320	PBPRA3320	PBPRA3320							1			putative sulfite reductase (NADPH) hemoprotein beta-component	PP1-033F01			-0.840364	-2.35485
PBPRA3321	PBPRA3321	PBPRA3321							1			putative sulfite reductase (NADPH) flavoprotein alpha-component	PP1-009D01			-1.01357	-2.85078
													PP1-023B11			-1.15498	-3.09409
													PP1-030C12			-1.25066	-3.3349
PBPRA3328	PBPRA3328	PBPRA3328					1	1				putative Glucose-6-phosphate isomerase	PP1-004A02	-0.811243	-3.41633	-0.0810096
													PP1-042H09	-1.06046	-2.63995	0.791854	3.04199
													PP1-043E02	-0.776963	-3.04482	0.532923	1.9195
PBPRA3356	PBPRA3356	PBPRA3356										putative iron-sulfur cluster-binding protein	PP1-006D11	-0.751405	-2.23769
PBPRA3387	PBPRA3387	PBPRA3387					1					putative chaperonin GroEL	PP1-024D04	-0.996648	-4.22662			0.152675
													PP1-031B09	-0.905477	-3.73266			0.20926
													PP1-039H03	-0.952035	-3.75542
PBPRA3445	PBPRA3445	PBPRA3445					1					putative BirA bifunctional protein	PP1-001G10	-0.647384	-2.44913
													PP1-031H11	-0.859016	-2.52575
													PP1-043D02	-0.696237	-2.46795
PBPRA3465	PBPRA3465	PBPRA3465					1					putative tRNA (uracil-5-)-methyltransferase	PP1-012F01	-1.43153	-3.54833	-0.0693679
													PP1-025H01	-0.151449		1.04153	2.48805
PBPRA3491	PBPRA3491	PBPRA3491									1	putative GTP-binding membrane protein TypA, involved in stress response	PP1-007B10	-0.143652
													PP1-026D10	-0.695767	-2.57028			-0.516744	-3.4802
													PP1-034E01	-0.441441	no signal			0.00652541
													PP1-043C01	-0.298029				-0.669835	-4.80486
PBPRA3497	PBPRA3497	PBPRA3497					1					putative oxygen-independent coproporphyrinogen III oxidase	PP1-013G06	-0.335463	-1.86073			0.23797
													PP1-037F08	-0.782806	-2.84999			-0.317761
PBPRA3513	PBPRA3513	PBPRA3513					1					putative DNA helicase II	PP1-004D06	-0.804619	-2.52959
													PP1-036G06	-0.583103	-2.55683
													PP1-046G12	-0.952425	-3.27951
PBPRA3540	PBPRA3540	PBPRA3540				1						putative transcription termination factor Rho	PP1-029F04	0.581438	2.31167
													PP1-040A08	0.647376	2.4784
PBPRA3547	PBPRA3547	PBPRA3547				1						putative membrane protein	PP1-002G03	0.648601	2.38562
													PP1-025D05	-0.35614
													PP1-035D12	0.672285	2.55109
PBPRA3586	PBPRA3586	PBPRA3586						1				hypothetical GntR-famly transcriptional regulator	PP1-038F12			0.972947	2.65694
PBPRA3599	PBPRA3599	PBPRA3599									1	putative glucosamine-fructose-6-phosphate aminotransferase	PP1-039G03					-0.55893	-3.59912
													PP1-043G06					-0.626828	-3.71294
													PP1-018A12					-0.894045	-4.57125
PBPRA3607	PBPRA3607	PBPRA3607									1	putative AtpH, ATP synthase F1, delta subunit	PP1-012G03	-0.246368				-0.385458	-1.96919
													PP1-042H05					-0.750756	-3.70804
PBPRB0007	PBPRB0007	PBPRB0007						1				hypothetical histidine kinase	PP1-023B06	0.17221		0.693706	2.50851	0.248603
													PP1-025C02	1.43671	4.23763	3.12327	5.31002	0.844827	3.90859
													PP1-007D04			0.755267	2.81877	0.148455
PBPRB0018	PBPRB0018	PBPRB0018				1		1				putative alpha-galactosidase (melibiase)	PP1-008B07	1.43344	3.72931	-0.111127
													PP1-008C08	0.471415	3.57353
													PP1-046A04	0.551831	2.44335	0.888715	3.08541
													PP1-047B09	0.568192	2.24916	1.20704	4.76243
PBPRB0021	PBPRB0021	PBPRB0021				1						conserved hypothetical protein	PP1-008B07	1.43344	3.72931	-0.111127
													PP1-032G04	0.383125	1.80639	-0.295558	low signal
PBPRB0026	PBPRB0026	PBPRB0026	1		3TCK	1						hypothetical sensor protein TorS	PP1-002F02	1.39261	4.15372
			1										PP1-004C02	1.30411	3.8425	-0.00676133	low signal
													PP1-010H08	2.41259
			1										PP1-016D12	1.39031	3.67776
PBPRB0034	PBPRB0034	PBPRB0034							1			putative beta-galactosidase	PP1-009C11			-0.856414	-2.60331
													PP1-033C06			0.398925	low signal
PBPRB0043	PBPRB0043	PBPRB0043				1						hypothetical protein	PP1-003E11	1.23931	4.74373
													PP1-030H06	1.78753	7.19411
PBPRB0061	PBPRB0061	PBPRB0061				1						conserved hypothetical protein	PP1-041H05	1.10731	4.09712
												putative purine nucleoside phosphorylase	PP1-019A06	0.586727	1.79969
PBPRB0070	PBPRB0070	PBPRB0070										putative penicillin-binding protein 2	PP1-005D01	0.359337	1.71618	0.292156
													PP1-029H11	0.473488	2.06515	0.788154
													PP1-030E12	0.591079	2.56464	0.861199
													PP1-046C05	-0.0328976		2.1659	3.10496
PBPRB0074	PBPRB0074	PBPRB0074					1				1	putative acetate kinase	PP1-032C07	-0.846495	-3.25104			-0.953342	-3.65617
													PP1-042E03	-1.22636	-3.71598			-1.15984	-4.22763
PBPRB0100	PBPRB0100	PBPRB0100								1		hypothetical methyl-accepting chemotaxis protein	PP1-026D08					0.418333	2.35454
													PP1-023B02					0.841528	5.10716
PBPRB0103	PBPRB0103	PBPRB0103							1			hypothetical protein	PP1-024A11			-0.65832	-2.50242
PBPRB0113	PBPRB0113	PBPRB0113							1			conserved hypothetical protein	PP1-011H09			-0.727169	-2.57415
													PP1-020G02			-0.592634	-1.70063
													PP1-035C08			-0.789478	-2.1408
													PP1-039E06			-0.87319	-2.33541
PBPRB0115	PBPRB0115	PBPRB0115							1			hypothetical acyl-coenzyme A synthetase	PP1-020G02			-0.592634	-1.70063
													PP1-029C12			-0.68621	-2.49474
PBPRB0205	PBPRB0205	PBPRB0205							1			hypothetical FOG: GGDEF domain	PP1-022C06	0.66304	2.53679	-1.05136	-2.97532
													PP1-031E03	0.704014		-0.777395	-1.45883
													PP1-038D02	0.325099		-0.696345
PBPRB0216	PBPRB0216	PBPRB0216				1						hypothetical Glycerol metabolism operon regulatory protein	PP1-001B10	0.995541	3.01846
													PP1-035G12	0.671409
PBPRB0229	PBPRB0229	PBPRB0229					1		1			hypothetical ScrC (sensory box/GGDEF familyprotein)	PP1-033G08	-0.80921	-2.58238	-1.15535	-2.81326
													PP1-035F08	-0.914601	-1.99786	-1.12548	-3.16998
													PP1-008G11			-1.39774	-4.24848
													PP1-011E04			-0.976427
PBPRB0237	PBPRB0237	PBPRB0237				1						putative 2-methylcitrate dehydratase	PP1-029F07	0.875435	3.68876
													PP1-024A01
PBPRB0244	PBPRB0244	PBPRB0244				1		1				hypothetical protein	PP1-014B09	0.695446	4.4997	1.51619	4.11718
													PP1-022A07	0.569987	2.46893	1.44756	3.1544
PBPRB0279	PBPRB0279	PBPRB0279					1					putative arginine repressor	PP1-021F09	-3.45133	-4.5565
													PP1-040C06	-3.42013	-4.6351
PBPRB0329a	PBPRB0329a	PBPRB0329a				1						putative anaerobic dimethyl sulfoxide reductase subunit B	PP1-008C10
PBPRB0330	PBPRB0330	PBPRB0330			DSJ4	1						putative anaerobic dimethyl sulfoxide reductase, subunit A	PP1-008C10	1.12131	3.19933
				1									PP1-018F09					0.664293	4.28022
PBPRB0363	PBPRB0363	PBPRB0363				1						putative mannitol-specific IIABC component, PTS system	PP1-017D04	1.13695	5.13414	-0.452354
													PP1-023E03	1.02079	4.10991	-0.45045
PBPRB0364	PBPRB0364	PBPRB0364						1				putative ATP-dependent protease LA-relatedprotein	PP1-016F01	0.287138		1.16693	2.54094
													PP1-034F11			0.776374	low signal
													PP1-036A11			0.717346	2.55932
													PP1-046B03			0.755525	2.41154
PBPRB0373	PBPRB0373	PBPRB0373						1				putative iron(III) ABC transporter, ATP-binding protein	PP1-027D01	0.200324
													PP1-035A11	0.35919		0.92793	low signal
													PP1-038B04	0.598808	2.82897	1.00503	2.67176
PBPRB0374	PBPRB0374	PBPRB0374				1						putative ABC transporter, permease	PP1-013C12	0.873535	3.44109	1.17403
													PP1-016D04	0.790925	2.72753	0.344325
PBPRB0381	PBPRB0381	PBPRB0381				1			1			hypothetical methyl-accepting chemotaxis protein	PP1-044D06	1.32791	4.13405	-1.18015	-3.58159
													PP1-046A12	1.14007	2.81213	-0.968136	-3.62159
PBPRB0382	PBPRB0382	PBPRB0382				1		1				putative tryptophanase	PP1-009A11	0.222841		-0.439785
													PP1-030B12	0.75766	3.10135	0.186374	low signal
													PP1-037E09	-0.0135563		0.751148	2.72174
PBPRB0397	PBPRB0397	PBPRB0397						1				putative tryptophanyl-tRNA synthetase	PP1-033F10			0.848426	3.11611
PBPRB0407	PBPRB0407	PBPRB0407					1		1			putative methyl-accepting chemotaxis protein	PP1-023C09	-0.79611	-2.42584	-1.36542	-3.93093
PBPRB0416	PBPRB0416	PBPRB0416				1						putative maltose-binding periplasmic protein	PP1-022H11	0.706526	2.94054
													PP1-028F08	0.358012
													PP1-030H03	0.359666
													PP1-041H02	0.438661	1.94223
PBPRB0417	PBPRB0417	PBPRB0417						1				hypothetical glycogen debranching enzyme	PP1-020D07	-0.189496		0.973724	3.46038
													PP1-022H11	0.706526	2.94054
													PP1-029E09	0.0847046		1.06817	low signal
													PP1-044H03	0.163458		0.83304	low signal
PBPRB0427	PBPRB0427	PBPRB0427					1		1		1	putative ATP-dependent RNA helicase	PP1-021D08	-1.4351	-2.8829	-1.82555	-6.3209	-1.05058	-6.13291
													PP1-033D09	-1.53728	-3.62341	-1.70079	-4.90268	-0.604082	-4.07769
PBPRB0442	PBPRB0442	PBPRB0442						1				putative anaerobic ribonucleoside-triphosphate reductase	PP1-014H02			1.06284	3.66986
				1									PP1-027B10			0.609022	2.02583
													PP1-036B07			1.85036	5.23926
PBPRB0462	PBPRB0462	PBPRB0462				1						hypothetical acetolactate synthase	PP1-012E05	1.12924	4.73592
PBPRB0464	PBPRB0464	PBPRB0464				1						hypothetical pfkB family carbohydrate kinase	PP1-003D02	1.04653	3.8342
													PP1-041F08	0.682143	2.69345
PBPRB0510	PBPRB0510	PBPRB0510					1					putative long-chain-fatty-acid-CoA ligase	PP1-032B11	-0.629295
													PP1-035D10	-0.960429	-2.55635
PBPRB0538	PBPRB0538	PBPRB0538					1	1				hypothetical two-component sensor	PP1-003D03	-0.224113		0.494274	1.73895
													PP1-020C08	-0.798994	-2.67905	0.259069
													PP1-029C11			0.690182	2.35706
PBPRB0584	PBPRB0584	PBPRB0584					1				1	putative secretion protein, HlyD family	PP1-016B10	-0.724374	-2.7671			-0.718074	-4.43555
													PP1-044D07	-0.278745				-0.100568
													PP1-045B01	-0.701191	-2.54614			-0.431062	-2.55159
PBPRB0616	PBPRB0616	PBPRB0616				1						hypothetical membrane carboxypeptidase	PP1-027E07	0.840121	2.66443
													PP1-034H02	0.454559	1.92205
													PP1-044H11	0.439608
PBPRB0640	PBPRB0640	PBPRB0640						1				hypothetical protein	PP1-028E09			1.01945	3.39125
PBPRB0641	PBPRB0641	PBPRB0641							1			Conserved hypothetical protein	PP1-002C05			-0.699783	-2.64663
													PP1-040A02			-0.21796
													PP1-046B07			-0.715816	-1.43042
PBPRB0650	PBPRB0650	PBPRB0650				1						BisC, Anaerobic dehydrogenases, typically selenocysteine-containing	PP1-001G11	0.470488		0.622244	low signal
													PP1-018B08	0.105877		0.076
													PP1-020H12	0.813352		0.194411
													PP1-022B08	0.919337	2.69262	0.719142	2.4258
PBPRB0680	PBPRB0680	PBPRB0680						1				hypothetical protein	PP1-047A09			0.957089	2.46649
PBPRB0708	PBPRB0708	PBPRB0708				1						hypothetical protein	PP1-002B01	1.09926	2.75293
													PP1-008D09	1.2447	3.04467
													PP1-031G09	1.10312	3.9352
PBPRB0709	PBPRB0709	PBPRB0709				1							PP1-002B01	1.09926	2.75293
													PP1-020C04	0.818649	3.52083
													PP1-043B01	1.01909	3.53723
PBPRB0719	PBPRB0719	PBPRB0719				1						putative ATP-binding protein of ABCtransporter	PP1-023D04	0.842521	2.57923
PBPRB0720	PBPRB0720	PBPRB0720				1						putative permease of ABC transporter	PP1-023D04	0.842521	3.57923
PBPRB0723	PBPRB0723	PBPRB0723				1						putative signal transduction protein	PP1-021E03	0.448729
													PP1-039D07	0.796389	3.39581
PBPRB0742	PBPRB0742	PBPRB0742				1				1		putative delta-9 fatty acid desaturase	PP1-014B10	1.35036	3.67609			1.6292	7.61746
													PP1-046A05	1.9585	5.52289			1.58586	7.77414
PBPRB0748	PBPRB0748	PBPRB0748					1				1	hypothetical protein	PP1-024H07	-1.30278	-3.69068			-3.46728	-3.24772
													PP1-035D08	-0.884162	-2.15819			-1.47484	-4.07222
													PP1-036B06	-0.591449	-2.47503			-1.23951	-4.70132
													PP1-024C10					-2.09654	-7.44632
PBPRB0750	PBPRB0750	PBPRB0750					1				1	hypothetical glycosyl transferase	PP1-024H07	-1.30278	-3.69068			-3.46728	-3.24772
													PP1-043C05	-1.35346	-4.86			-4.03396	-9.03515
PBPRB0770	PBPRB0770	PBPRB0770				1						hypothetical protein	PP1-035H09	0.789333	2.8859
PBPRB0793	PBPRB0793	PBPRB0793						1				putative Na+/H+ antiporter	PP1-036F12			0.888964	2.5519
PBPRB0795	PBPRB0795	PBPRB0795							1			putative threonine aldolase	PP1-037F09			-0.829913	-2.41001
PBPRB0798	PBPRB0798	PBPRB0798		1	DSJ4	1						hypothetical protein	PP1-035A12	0.497359	2.05399
													PP1-043D03	0.681637	2.85895
PBPRB0827	PBPRB0827	PBPRB0827				1						hypothetical protein	PP1-025H05	1.2452	4.36235
													PP1-030E05	0.999787
PBPRB0829	PBPRB0829	PBPRB0829						1				putative membrane protein	PP1-045A09			1.04334	3.63203
PBPRB0846	PBPRB0846	PBPRB0846						1				hypothetical NosR, Regulator of nitric oxide reductase transcription	PP1-010A11			0.683254	2.21691
													PP1-010F12			0.947638	3.05994
													PP1-040D05			1.08489	3.10317
PBPRB0894	PBPRB0894	PBPRB0894				1		1		1		hypothetical ATP-dependent endonuclease of the OLD family	PP1-019G10	1.31264	2.79421	1.28198	4.78733	0.676516	4.14577
PBPRB0897	PBPRB0897	PBPRB0897					1		1			hypothetical 5`-nucleotidase	PP1-017E10	-0.730816	-2.39685	-0.187527
													PP1-041D01	-0.729319	-2.00917	-0.941429	-3.57813
PBPRB0903	PBPRB0903	PBPRB0903						1				putative NAD(P) transhydrogenase, beta subunit	PP1-005C05			0.267952
													PP1-047A01			0.927689	2.47667
PBPRB0922	PBPRB0922	PBPRB0922				1		1				putative acetyltransferase	PP1-027C08	1.36848	4.09387	1.28268	3.80863
													PP1-035D02	0.700043	2.68708	0.320376
													PP1-041B03	0.827781	2.64674	0.444631	low signal
PBPRB0986	PBPRB0986	PBPRB0986					1					hypothetical MutT/nudix family protein	PP1-008D06	-0.964422	-2.07138	-1.33119	-3.84725
													PP1-047C11	-0.70003	-1.86892	0.420208	low signal
PBPRB1012	PBPRB1012	PBPRB1012					1					hypothetical beta-ketoacyl synthase	PP1-013G10	-0.773021
													PP1-040B11	-0.684997	-3.11589
PBPRB1016	PBPRB1016	PBPRB1016				1						putative pullulanase precursor	PP1-019G05	0.81444	2.53768
													PP1-035F11	0.844982	2.39604
													PP1-040D12	0.708098	2.90411
PBPRB1034	PBPRB1034	PBPRB1034					1					hypothetical protein	PP1-011C06	-0.559593
													PP1-021A09	-0.664865
													PP1-047C05	-0.830823	-2.74354
PBPRB1164	PBPRB1164	PBPRB1164					1					putative phenylalanine-4-hydroxylase	PP1-036B05	-0.783781	-2.4233
PBPRB1174	PBPRB1174	PBPRB1174						1		1		putative periplasmic L-asparaginase II	PP1-042H07			1.55368	2.60478	0.799378	4.14963
PBPRB1231	PBPRB1231	PBPRB1231								1		hypothetical protein	PP1-037E01					1.83934	9.43031
PBPRB1262	PBPRB1262	PBPRB1262									1	putative 3-deoxy-D-arabinoheptulosonate-7-phosphate synthase	PP1-015C02					-0.701744	-3.42994
													PP1-044H06					-0.600167	-3.0151
PBPRB1274	PBPRB1274	PBPRB1274	1	1	3TCK DSJ4	1						hypothetical protein	PP1-006E11	0.254395	low signal	0.454115	low signal
				1									PP1-006H02	0.263034	low signal	0.560057	low signal
													PP1-011G03	0.918985	4.95115
			1										PP1-037F10	1.13194	4.21677	-0.605625	-2.41991
PBPRB1330	PBPRB1330	PBPRB1330				1		1				putative maltodextrin phosphorylase	PP1-014H08	0.710997	3.13803	1.41707	3.09244
													PP1-032D01	1.05087	4.17569	2.42429	3.73827
													PP1-032G07	0.801661	3.51694	2.33262	3.01214
													PP1-040E12	0.73989	2.9771	2.41892	2.55335
PBPRB1331	PBPRB1331	PBPRB1331				1		1				putative malT regulatory protein	PP1-014H08	0.710997	3.13803	1.41707	3.09244
													PP1-033D05	0.748605	2.64938	0.373414
													PP1-040A09	0.838006	3.09725	0.666626	1.5281
PBPRB1374	PBPRB1374	PBPRB1374					1					putative cytosine permease/transport	PP1-015G03	-0.682053	-2.59489
PBPRB1376	PBPRB1376	PBPRB1376						1				hypothetical trypsin-like serine protease	PP1-020H01	-0.351301
													PP1-039H11			1.42058	5.7139
PBPRB1416	PBPRB1416	PBPRB1416						1				hypothetical protein	PP1-004G07			1.05276	2.78332
			1										PP1-021C11			2.16509	7.21942
													PP1-042B09			2.8799	9.86011
PBPRB1512	PBPRB1512	PBPRB1512	1	1	3TCK DSJ4	1						hypothetical TRAP-type C4-dicarboxylate transport system, large permease component	PP1-002B09	1.28778	2.61801
													PP1-044E06	0.889507	2.2427
PBPRB1540	PBPRB1540	PBPRB1540				1				1		hypothetical L-seryl-tRNA(ser) selenium transferase	PP1-003F03	1.49263	3.80985			0.70336	4.21189
													PP1-019G11	1.37723	3.63256			0.729823	3.80492
PBPRB1543	PBPRB1543	PBPRB1543				1						hypothetical glycine reductase complex selenoprotein B	PP1-026B03	1.17473	4.51593
													PP1-033E07	0.933237	3.74701
PBPRB1544	PBPRB1544	PBPRB1544				1						hypothetical glycine reductase proprotein GrdE	PP1-026B03	1.17473	4.51593
													PP1-032A04	1.25675	5.96969
													PP1-045B02	1.17905	5.37225
PBPRB1548	PBPRB1548	PBPRB1548				1		1				putative selenoprotein A of glycine-reductase	PP1-030A06	1.159	4.13592	0.813629	2.20616
PBPRB1561	PBPRB1561	PBPRB1561					1	1				putative ribose operon repressor, rbsR	PP1-006G10	-0.244851		1.05462
													PP1-045B11	-0.777167	-3.38163	2.07532	6.4584
PBPRB1562	PBPRB1562	PBPRB1562					1	1				hypothetical 3-oxoacyl-(acyl carrier protein) reductase	PP1-012D07	-0.744282	-2.44345	1.60331	3.31491
													PP1-028E08	-1.10689	-3.09314	2.26857	5.79424
PBPRB1593	PBPRB1593	PBPRB1593							1			hypothetical glycine/D-amino acid oxidase	PP1-026E12			-1.27108	-4.19331
													PP1-035B03			-2.1051	-7.54637
PBPRB1725	PBPRB1725	PBPRB1725	1	1	3TCK DSJ4			1				hypothetical exopolygalacturonate lyase	PP1-024C09			0.348243
			1	1									PP1-028F12			1.07146	3.32845
PBPRB1741	PBPRB1741	PBPRB1741					1					hypothetical carnitine o-acyltransferase	PP1-006F10	-0.891003	-3.67012
													PP1-046E12	-0.913219	-3.87755
													PP1-047E02	-0.877227	-3.35964
PBPRB1746	PBPRB1746	PBPRB1746									1	putative betaine aldehyde dehydrogenase	PP1-002G12					-0.988814	-5.72229
													PP1-038E09					-1.26914	-8.30731
PBPRB1747	PBPRB1747	PBPRB1747									1	putative transcriptional regulator	PP1-028F06					-0.778267	-5.75372
PBPRB1754	PBPRB1754	PBPRB1754		1	DSJ4				1			hypothetical protein	PP1-002H08			-0.862087	-2.7128
													PP1-009B07			-0.81207	-2.56356
PBPRB1770	PBPRB1770	PBPRB1770	1		3TCK		1	1				hypothetical protein	PP1-034G05	-0.674808	-2.53068	-0.248643	low signal
													PP1-034G11	-0.256478		1.06225	3.01216
													PP1-033F02			1.00835	2.46354
PBPRB1788	PBPRB1788	PBPRB1788					1				1	putative glycine betaine ABC transporter ATP-binding protein	PP1-035H05	-1.37366	-5.69602			-0.913765	-5.56556
PBPRB1789	PBPRB1789	PBPRB1789					1				1	putative permease	PP1-039F12	-0.761659	-2.27383			-1.62371	-6.47737
PBPRB1978	PBPRB1978	PBPRB1978		1	DSJ4						1	hypothetical protein	PP1-013E09	-0.936459	-2.72595			-0.73118	-4.24484
				1									PP1-042F05	-0.401499				-0.429592	-3.0648
PBPRB1987	PBPRB1987	PBPRB1987							1			conserved hypothetical protein	PP1-021G05			-1.02516	-3.4877
													PP1-024D06			-0.36688	low signal
													PP1-037C04			0.813265
													PP1-043A02			-0.881262	-2.60924
													PP1-046H10			-0.305753	low signal
PBPRB1999	PBPRB1999	PBPRB1999							1			putative proline dehydrogenase	PP1-013D01			-1.39294	-2.92641
													PP1-020G09			-0.827607	-2.68873
													PP1-037G08			-0.0173333	low signal
													PP1-046G03			-1.08679	low signal
PBPRB2003	PBPRB2003	PBPRB2003			DSJ4				1			putative transcriptional regulator	PP1-002B07			-0.823461	-2.35758
				1									PP1-042F12			-0.468196	-1.50701
PBPRB2006	PBPRB2006	PBPRB2006			DSJ4	1						putative glycosyl hydrolase	PP1-041C01	0.770956	3.14118
PBPRB2019	PBPRB2019	PBPRB2019				1				1		hypothetical protein	PP1-045D01	1.12277	3.12297			0.743445	4.78196
PBPRC0025	PBPRC0025	PBPRC0025	1	1	3TCK DSJ4				1			putative antirestriction protein	PP1-026H03			-0.836501	-2.8595
PBPRC0043	PBPRC0043	PBPRC0043	1	1	3CTK DSJ4			1				putative exonuclease	PP1-005A02			0.836631	2.54252
			1	1									PP1-013H02			0.641355	2.23456
						101	108	75	85	33	35
