# Supplementary material for: Laterally transferred elements and high pressure adaptation in Photobacterium profundum strains
Source: BMC Genomics. 2005 Sep 14;6:122. doi: 10.1186/1471-2164-6-122 (PMC1239915; doi:10.1186/1471-2164-6-122)
Supplement: Additional File 4 — List of ORFs absent only in 3TCK strain. Data obtained from genomic comparison experiments between 3TCK (the pressure sensitive strain) and SS9 strain. In this table are reported ORFs that were found absent only in 3TCK and not in DSJ4 strain. In order to obtain a more reliable result, clones obtained from SAM analysis of 3TCK strain were filtered considering only those having log2 ratio higher than +1 and d statistic value higher than +1.8. Using self-written PERL scripts, from the "3TCK clones" set, were subtracted the clones that were found absent also in DSJ4. In DSJ4 strain we used less stringent criteria and we considered all clones having log2 ratio higher than 0.5. Clones absent both in 3TCK and DSJ4 were discarded. Clones absent only in 3TCK were associated with ORFs position and the list of ORFs obtained were manually verified. Table columns show: (1) the locus name, (2) the ORF description, (3) the TrEMBL code, (4) the microarray clone/s overlapped to the ORFs, (5) the log2 ratio obtain from comparison with SS9 genome (reference), (6) the "d" statistic value obtained from SAM analysis and (7) the result obtained in microarray expression experiments. In the first column large groups of ORFs that are adjacent in the SS9 genome are highlighted using bold character. [file 1471-2164-6-122-S4.xls]

## Sheet: FINALE
Additional file 4
Ordered locus name	ORF annotation	UniProtKB/TrEMBL primary accession number	clone name	log2 ratio	SAM d vaue	Behaviour in expression experiments
gli36	hypothetical flagellar L-ring protein	-	PP1-010E11	3.0762	11.8975
PBPRA0012	putative flagellar biosynthesis protein	Q6LW46	PP1-008F10	1.84179	9.04466
PBPRA0013	hypothetical FlhB flagellar biosynthetic protein	-	PP1-008F10	1.84179	9.04466	down-regulated at 28MPa (vs. 0.1MPa)
			PP1-010G06	2.77351	13.9783
			PP1-036A12	1.33451	12.9758
			PP1-036F02	1.07041	6.88327
PBPRA0014	hypothetical flagellar biosynthetic protein FliR	-	PP1-010G06	2.77351	13.9783
PBPRA0015	putative flagellar biosynthetic protein	-	PP1-010G06	2.77351	13.9783
PBPRA0016	putative flagellar assembly protein	Q6LW45	PP1-010G06	2.77351	13.9783
PBPRA0019	conserved hypothetical protein	Q6LW42	PP1-025B01	1.68786	8.71178
PBPRA0020	hypothetical two-component response regulator	Q6LW41	PP1-025B01	1.68786	8.71178
PBPRA0022	hypothetical FliF Flagellar M-ring transmembrane protein	Q6LW39	PP1-022B12	2.46585	7.85458
			PP1-040B01	1.28999	8.40471
PBPRA0023	hypothetical puative flagellar motor switch protein	Q6LW38	PP1-022B12	2.46585	7.85458
PBPRA0024	hypothetical flagellar assembly protein	Q6LW37	PP1-006A12	1.66906	11.4058
			PP1-022B12	2.46585	7.85458
PBPRA0025	putative FliI, flagellum-specific ATP synthase	Q6LW36	PP1-006A12	1.66906	11.4058
PBPRA0026	hypothetical protein	Q6LW35	PP1-006A12	1.66906	11.4058
PBPRA0028	hypothetical flagellar protein	Q6LW33	PP1-046C09	1.14396	6.78416
PBPRA0030	hypothetical FlgB putative flagellar basal-body rod protein	Q6LW31	PP1-027F10	2.61821	5.23212
PBPRA0031	hypothetical FlgC flagellar basal-body rod protein	Q6LW66	PP1-027F10	2.61821	5.23212
PBPRA0032	hypothetical flagellar basal-body rod modification protein FlgD	Q6LW65	PP1-027F10	2.61821	5.23212
PBPRA0033	hypothetical flagellar hook protein FlgE	Q6LW64	PP1-003F06	1.67357	6.94734
			PP1-027F10	2.61821	5.23212
PBPRA0034	hypothetical FlgF flagellar basal-body rod protein	Q6LW62	PP1-003F06	1.67357	6.94734
PBPRA0035	putative FlgG flagellar basal-body rod protein	Q6LW61	PP1-003F06	1.67357	6.94734
			PP1-010E11	3.0762	11.8975
PBPRA0036	hypothetical flagellar P-ring protein	Q6LW60	PP1-010E11	3.0762	11.8975
PBPRA0038	hypothetical flagellar hook-associated protein	Q6LW58	PP1-040F02	1.49129	8.38028
PBPRA0039	hypothetical FlgL flagellar hook-associated protein	Q6LW63	PP1-001F11	1.05594	2.8558
			PP1-032C01	1.23525	8.11168
PBPRA0040	hypothetical protein	Q6LW30	PP1-001F11	1.05594	2.8558
PBPRA0042	hypothetical protein	Q6LW28	PP1-009B12	1.84012	9.428
			PP1-043G08	2.02904	8.8259
PBPRA0043	hypothetical LafC	Q6LW27	PP1-009B12	1.84012	9.428
PBPRA0044	hypothetical protein	Q6LW26	PP1-009B12	1.84012	9.428
PBPRA0045	hypothetical flagellar hook control length protein	Q6LW25	PP1-009B12	1.84012	9.428
			PP1-011B11	1.66746	8.36149
PBPRA0046	hypothetical protein	Q6LW24	PP1-011B11	1.66746	8.36149
PBPRA0047	hypothetical flagellar-specific transcription initiation factor sigma, LafS	Q6LW23	PP1-011B11	1.66746	8.36149
PBPRA0048	hypothetical MotA flagellar motor transmembrane protein	Q6LW22	PP1-024F01	2.49833	15.9582
PBPRA0049	hypothetical chemotaxis LafU protein	Q6LW21	PP1-024F01	2.49833	15.9582
PBPRA0050	hypothetical stbA plasmid stable inheritance protein	Q6LW20	PP1-011D05	1.96909	12.9413	down-regulated at 28MPa (vs. 0.1MPa)
PBPRA0051	hypothetical protein	Q6LW19	PP1-011D05	1.96909	12.9413
PBPRA0193	hypothetical protein	Q6LVP3	PP1-019H03	1.26142	7.59803
PBPRA0194	hypothetical protein	Q6LVP2	PP1-017C03	1.47333	11.0207
			PP1-019H03	1.26142	7.59803
PBPRA0195	hypothetical protein	Q6LVP1	PP1-016A10	1.68287	13.8132
			PP1-017C03	1.47333	11.0207
PBPRA0210	conserved hypothetical protein	Q6LVM6	PP1-008H09	1.8673	11.0906
PBPRA0211	hypothetical KDO transferase	Q6LVM5	PP1-008H09	1.8673	11.0906
PBPRA0654	hypothetical TagE protein	Q6LUF0	PP1-023E11	1.5578	5.74527
PBPRA0655	hypothetical Ccm2-related protein	Q6LUE9	PP1-023E11	1.5578	5.74527
PBPRA0656	conserved hypothetical protein	Q6LUE8	PP1-023E11	1.5578	5.74527
PBPRA0657	hypothetical serine/threonine protein kinase	Q6LUE7	PP1-025A04	3.08253	16.7491
PBPRA0658	hypothetical protein	Q6LUE6	PP1-002G05	1.31973	5.26603
PBPRA0659	conserved hypothetical protein	Q6LUE5	PP1-002G05	1.31973	5.26603
PBPRA0660	hypothetical protein	Q6LUE4	PP1-025A01	2.30129	8.98274
PBPRA0661	conserved hypothetical protein	Q6LUE3	PP1-023D05	2.17569	12.2842
			PP1-025A01	2.30129	8.98274
PBPRA0662	conserved hypothetical protein	Q6LUE2	PP1-019C07	1.07916	6.6037
			PP1-023D05	2.17569	12.2842
			PP1-046B06	1.35306	5.08177
PBPRA0665	conserved hypothetical protein	Q6LUD9	PP1-006A06	1.81339	5.84801
PBPRA0666	conserved hypothetical protein	Q6LUD8	PP1-006A06	1.81339	5.84801
PBPRA0667	conserved hypothetical protein	Q6LUD7	PP1-006A06	1.81339	5.84801
			PP1-012B08	1.3532	8.75474
			PP1-032D04	1.0614	7.89942
PBPRA0668	conserved hypothetical protein	Q6LUD6	PP1-012B08	1.3532	8.75474
PBPRA0669	conserved hypothetical protein	Q6LUD5	PP1-012B08	1.3532	8.75474
PBPRA0671	conserved hypothetical protein	Q6LUD3	PP1-015C01	1.49619	7.69903
PBPRA0672	hypothetical protein	Q6LUD2	PP1-015C01	1.49619	7.69903
PBPRA0673	putative ATPase with chaperone activity, ATP-binding subunit	Q6LUD1	PP1-007B08	1.78791	10.6869
			PP1-015C01	1.49619	7.69903
			PP1-018E10	1.90667	13.171
			PP1-032D10	1.1533	5.23983
			PP1-032G08	1.07246	9.33907
PBPRA0674	conserved hypothetical protein	Q6LUD0	PP1-018E10	1.90667	13.171
PBPRA0675	conserved hypothetical protein	Q6LUC9	PP1-007C09	1.18868	7.55569
			PP1-018E05	1.40335	8.97785
			PP1-018E10	1.90667	13.171
PBPRA0676	conserved hypothetical protein	Q6LUC8	PP1-007C09	1.18868	7.55569
			PP1-018E05	1.40335	8.97785
PBPRA0677	hypothetical protein	Q6LUC7	PP1-007C09	1.18868	7.55569
PBPRA0771	hypothetical methyl-accepting chemotaxis protein	Q6LU41	PP1-024C01	2.17663	7.77649
PBPRA0772	putative chemotaxis protein CheY	Q6LU40	PP1-024C01	2.17663	7.77649
PBPRA0773	hypothetical protein	Q6LU39	PP1-024C01	2.17663	7.77649
PBPRA0774	hypothetical chemotaxis histidine protein kinase, CheA	Q6LU38	PP1-011C08	2.03973	15.2075
PBPRA0775	hypothetical protein	Q6LU37	PP1-011C08	2.03973	15.2075
PBPRA0776	hypothetical protein	Q6LU36	PP1-011C08	2.03973	15.2075	up-regulated at 28MPa (vs. 0.1MPa)
			PP1-028A02	1.76008	7.96687
PBPRA0777	hypothetical chemotaxis protein methyltransferase	Q6LU35	PP1-028A02	1.76008	7.96687
PBPRA0982	hypothetical copper resistance protein B precursor	Q6LTI3	PP1-002A11	1.61627	7.89569
			PP1-030H04	1.15662	8.10509
PBPRA0983	conserved hypothetical protein	Q6LTI2	PP1-002A11	1.61627	7.89569
PBPRA0986	putative two component response regulator transcription regulator protein	Q6LTH9	PP1-007F04	1.541	9.70821
PBPRA0987	hypothetical two component sensor protein	Q6LTH8	PP1-007F04	1.541	9.70821
PBPRA1254	hypothetical methyl-accepting chemotaxis protein	Q6LSR1	PP1-004A07	1.11371	7.15878
			PP1-022E09	1.87955	11.5422
PBPRA1255	hypothetical protein	Q6LSR0	PP1-022E09	1.87955	11.5422
PBPRA1263	hypothetical thiol:disulfide interchange protein DsbE	Q6LSQ2	PP1-011D12	1.18405	7.83652
PBPRA1264	hypothetical cytochrome c-type biogenesis protein	Q6LSQ1	PP1-011D12	1.18405	7.83652
PBPRA1265	hypothetical beta-lactamase	Q6LSQ0	PP1-011D12	1.18405	7.83652	down-regulated at 4°C (vs. 16°C)
PBPRA1345	hypothetical tryptophan-specific transport protein	Q6LSH0	PP1-013F03	1.46188	5.79012
PBPRA1415	hypothetical membrane protein	Q6LSA0	PP1-009D11	1.06658	6.92345
PBPRA1416	conserved hypothetical protein	Q6LS99	PP1-009D11	1.06658	6.92345
PBPRA1417	hypothetical protein	Q6LS98	PP1-009D11	1.06658	6.92345
PBPRA1418	hypothetical protein	Q6LS97	PP1-009D11	1.06658	6.92345
PBPRA1451	hypothetical protein	Q6LS64	PP1-002F11	0.98028	4.51204
PBPRA1452	hypothetical protein	Q93CG0	PP1-002F11	0.98028	4.51204
PBPRA1453	putative alkaline serine protease	Q93CG1	PP1-002F11	0.98028	4.51204	up-regulated at 4°C (vs. 16°C)
			PP1-021A06	1.37412	15.1758
PBPRA1454	hypothetical protein	Q93CG2	PP1-021A06	1.37412	15.1758
PBPRA1473	hypothetical protein	Q6LS42	PP1-012A08	1.40168	13.6182
PBPRA1601	hypothetical protein	Q6LRR4	PP1-023D12	2.21014	19.504	duplicated inDSJ4
PBPRA1602	hypothetical protein	Q6LRR3	PP1-023D12	2.21014	19.504	duplicated inDSJ4
PBPRA1609	hypothetical protein	Q6LRQ6	PP1-032H02	1.28615	5.1921
PBPRA1610	conserved hypothetical protein	Q6LRQ5	PP1-017E04	1.26231	4.97793
PBPRA1611	conserved hypothetical protein	Q6LRQ4	PP1-017E04	1.26231	4.97793
PBPRA1612	conserved hypothetical protein	Q6LRQ3	PP1-017E04	1.26231	4.97793
PBPRA1619	hypothetical protein	Q6LRP6	PP1-018D07	1.32891	5.69801
PBPRA1620	hypothetical protein	Q6LRP5	PP1-018D07	1.32891	5.69801
PBPRA1621	hypothetical protein	Q6LRP4	PP1-018D07	1.32891	5.69801
PBPRA1623	hypothetical protein	Q6LRP2	PP1-011B07	1.33016	5.54972
PBPRA1624	hypothetical protein	Q6LRP1	PP1-008B09	2.00136	16.4122
PBPRA1625	hypothetical maturase; integron/retron-type RNA-directed DNA polymerase	Q6LRP0	PP1-008B09	2.00136	16.4122
PBPRA1634	hypothetical protein	Q6LRN1	PP1-018D09	1.89308	12.9143
PBPRA1635	hypothetical protein	Q6LRN0	PP1-018D09	1.89308	12.9143
PBPRA1636	hypothetical protein	Q6LRM9	PP1-018D09	1.89308	12.9143
PBPRA1793	hypothetical protein	Q6LR76	PP1-021F07	1.40334	6.61242
PBPRA1794	hypothetical protein	-	PP1-021F07	1.40334	6.61242
PBPRA1912	hypothetical protein	Q6LQW0	PP1-008G08	2.25043	11.2426	up-regulated at 28MPa (vs. 0.1MPa)
PBPRA1950	hypothetical acetyltransferase	Q6LQS2	PP1-025G07	1.03723	9.75806
PBPRA1951	putative haemagglutinin associated protein	Q6LQS1	PP1-025G07	1.03723	9.75806
PBPRA1952	conserved hypothetical protein	Q6LQS0	PP1-025G07	1.03723	9.75806
PBPRA2077	hypothetical methyl-accepting chemotaxis protein	Q6LQE7	PP1-006D03	1.46398	8.19745
PBPRA2249	hypothetical mercuric resistance operon regulatory protein	Q6LPZ1	PP1-020C03	1.00288	6.19464
PBPRA2250	hypothetical replication initiation protein	Q6LPZ0	PP1-020C03	1.00288	6.19464
PBPRA2251	hypothetical ABC transporter, periplasmic solute-binding protein, family 5	Q6LPY9	PP1-006C03	2.00786	10.4847	up-regulated at 28MPa (vs. 0.1MPa); up-regulated at 45MPa (vs. 28MPa)
			PP1-015H08	1.9592	16.0387
PBPRA2252	hypothetical ABC transporter, permease protein	Q6LPY8	PP1-015H08	1.9592	16.0387	up-regulated at 28MPa (vs. 0.1MPa)
PBPRA2253	hypothetical ABC transporter permease	Q6LPY7	PP1-012F03	1.41407	4.07012
PBPRA2254	hypothetical oligopeptide transport ATP-binding protein	Q6LPY6	PP1-012F03	1.41407	4.07012
PBPRA2541	hypothetical protein	Q6LP55	PP1-023H09	1.46204	9.03707
			PP1-041C11	0.972977	7.52578
PBPRA2573	hypothetical long-chain fatty acid transport protein	Q6LP24	PP1-043D01	1.17412	5.22135	up-regulated at 28MPa (vs. 0.1MPa); down-regulated at 4°C (vs. 16°C)
PBPRA2667	hypothetical protein	Q6LNT1	PP1-003C03	1.11786	7.64831
			PP1-007E12	2.17754	10.6896
PBPRA2668	hypothetical protein	Q6LNT0	PP1-005C10	1.37755	11.9461
			PP1-007E12	2.17754	10.6896
			PP1-043H06	1.34266	6.13568
PBPRA2817	hypothetical protein	Q6LND7	PP1-001H01	1.21362	7.34317
PBPRA3032	putative membrane protein	Q6LMW6	PP1-015H09	2.21415	14.8284
PBPRA3033	hypothetical transposase	Q6LMW5	PP1-015H09	2.21415	14.8284
PBPRB0026	hypothetical sensor protein TorS	Q6LL86	PP1-002F02	1.18127	4.15164	up-regulated at 28MPa (vs. 0.1MPa); down-regulated at 4°C (vs. 16°C)
	hypothetical sensor protein TorS	Q6LL86	PP1-004C02	1.15363	9.66812
	hypothetical sensor protein TorS	Q6LL86	PP1-016D12	1.26519	12.7391
PBPRB0027	conserved hypothetical protein	Q6LL85	PP1-016D12	1.26519	12.7391
PBPRB0075	hypothetical protein	Q6LLD2	PP1-001E02	1.18735	9.71491
PBPRB0200	hypothetical oxidoreductase	Q6LKN5	PP1-025F01	1.83912	5.72425
PBPRB0201	hypothetical protein	Q6LKN4	PP1-025F01	1.83912	5.72425
PBPRB0207	hypothetical autoinducer synthase	Q6LLC6	PP1-026E06	1.34122	4.50273
PBPRB0208	hypothetical sensor protein LuxN	Q6LLC5	PP1-012F12	1.44172	7.38605
	hypothetical sensor protein LuxN	Q6LLC5	PP1-026E06	1.34122	4.50273
PBPRB0251	hypothetical RNA polymerase ECF-type sigma factor	Q6LL89	PP1-021F04	1.47722	8.44841
PBPRB0252	hypothetical protein	Q6LL97	PP1-021F04	1.47722	8.44841
PBPRB0253	conserved hypothetical protein	Q6LL93	PP1-021F04	1.47722	8.44841
PBPRB0321	hypothetical protein	Q6LKF6	PP1-005E12	0.978384	7.38689
	hypothetical protein	Q6LKF6	PP1-010G02	1.32383	6.88589
PBPRB0356	hypothetical protein	Q6LKI1	PP1-026C01	1.70956	7.29045
PBPRB0357	hypothetical protein	Q6LKF0	PP1-026C01	1.70956	7.29045
PBPRB0358	conserved hypothetical protein	Q6LKE9	PP1-026C01	1.70956	7.29045
PBPRB0418	conserved hypothetical protein	Q6LK89	PP1-004C12	1.11361	7.75233
PBPRB0419	hypothetical protein	Q6LK88	PP1-004C12	1.11361	7.75233
PBPRB0489	hypothetical protein	Q6LK18	PP1-018D04	1.21366	6.42347
PBPRB0490	hypothetical protein	Q6LK17	PP1-018D04	1.21366	6.42347
PBPRB0491	hypothetical secretion protein	Q6LK16	PP1-008C03	1.26004	6.30242
PBPRB0492	hypothetical protein	Q6LK15	PP1-008C03	1.26004	6.30242
PBPRB0655	hypothetical transposase	Q6LJK2	PP1-003A04	1.16203	11.1374
PBPRB0656	hypothetical protein	Q6LJK1	PP1-003A04	1.16203	11.1374
PBPRB0732	hypothetical Zn-dependent peptidases	Q6LJC6	PP1-009B08	1.43831	8.97243
PBPRB1075	hypothetical protein	Q6LID3	PP1-011H05	0.970721	6.0881
PBPRB1076	putative ISVme-ORF2	Q6LID2	PP1-011H05	0.970721	6.0881
PBPRB1077	conserved hypothetical protein	Q6LID1	PP1-011H05	0.970721	6.0881
PBPRB1138	hypothetical methyltransferase	Q6LI70	PP1-022F08	1.13619	8.65513
PBPRB1139	hypothetical protein	Q6LI69	PP1-022F08	1.13619	8.65513
PBPRB1267	conserved hypothetical protein	Q6LHU2	PP1-013B01	1.46828	9.54886
	conserved hypothetical protein	Q6LHU2	PP1-022A08	1.74536	14.5519
PBPRB1421	hypothetical arginase family protein	Q6LHE2	PP1-034C01	1.00247	7.99182
PBPRB1433	conserved hypothetical protein	Q6LHD0	PP1-020C12	1.08414	6.14437
PBPRB1434	hypothetical protein	Q6LHC9	PP1-020C12	1.08414	6.14437
PBPRB1584	putative PTS system, glucose-specific IIBC component	Q6LGY6	PP1-018A05	1.53911	8.87205
PBPRB1649	putative transposase	Q6LGS1	PP1-027G11	1.58117	5.93389
PBPRB1652	putative transcriptional regulator, LysR family	Q6LGR8	PP1-021D12	2.17058	18.2176
PBPRB1653	putative transposase	Q6LGR7	PP1-021D12	2.17058	18.2176
PBPRB1654	hypothetical ribosomal protein N-acetyltransferase	Q6LGR6	PP1-021D12	2.17058	18.2176
PBPRB1655	hypothetical transposase similar to Tn10	Q6LGR5	PP1-021E12	2.40943	24.3803
PBPRB1656	putative transposase	Q6LGR4	PP1-021E12	2.40943	24.3803
PBPRB1657	hypothetical transcriptional regulator	Q6LGR3	PP1-021E12	2.40943	24.3803
PBPRB1662	putative transposase	Q6LGQ8	PP1-007A05	1.11733	7.79407
PBPRB1663	conserved hypothetical protein	Q6LGQ7	PP1-007A05	1.11733	7.79407
PBPRB1664	hypothetical transposase	Q6LGQ6	PP1-007A05	1.11733	7.79407
PBPRB1695	hypothetical protein	Q6LGM5	PP1-038G04	1.121	10.4045
PBPRB1704	hypothetical protein	Q6LGL6	PP1-038B12	1.0991	9.50024
PBPRB1763	conserved hypothetical protein	Q6LGF7	PP1-022G11	1.5433	10.7935
PBPRB1764	hypothetical protein	Q6LGF6	PP1-022G11	1.5433	10.7935
PBPRB1765	hypothetical protein	Q6LGF5	PP1-022G11	1.5433	10.7935
PBPRB1766	putative transposase	Q6LGF4	PP1-022G11	1.5433	10.7935
PBPRB1770	hypothetical protein	Q6LGF1	PP1-034G05	1.25145	7.5491	down-regulated at 28MPa (vs. 0.1MPa); up-regulated at 4°C (vs. 16°C)
