# Supplementary material for: Laterally transferred elements and high pressure adaptation in Photobacterium profundum strains
Source: BMC Genomics. 2005 Sep 14;6:122. doi: 10.1186/1471-2164-6-122 (PMC1239915; doi:10.1186/1471-2164-6-122)
Supplement: Additional File 5 — List of Gene Ontology categories of differentially expressed genes. In this table differentially expressed genes reported in Additional file 3 are categorized in Gene Ontology classes using GoMiner software. Only highly significant GO classes are reported. Table columns show: (1) the Gene Ontology ID, (2) the total number of P. profundum SS9 genes belonging to each class, (3, 4, 5) the "p statistic value" of down-regulated, up-regulated and differentially expressed genes, (6) the Gene Ontology term, (7) the "UniProtKB/TrEMBL" primary accession number, (8) the ordered locus name, (9) the name of differentially expressed genes belonging to each Gene Ontology category and (10) their "up-" or "down-regulation". [file 1471-2164-6-122-S5.xls]

## Sheet: Foglio1
Additional file 5
28MPa vs. 0.1MPa experiment
GO ID	Total	P-Value (Down-regulated)	P-Value (Up-regulated)	P-Value (Changed)	Term	UniProtKB/TrEMBL primary accession number	Ordered locus name	Description	Up or down-regulated genes at 28 MPa (vs. 0.1 MPa)
6096	21	0.0002	1	0.0041	glycolysis	P62418	PBPRA3131	Phosphoglycerate kinase	down-regulated
						Q6LVL2	PBPRA0224	2,3-bisphosphoglycerate-independent phosphoglycerate mutase	down-regulated
						Q6LV15	PBPRA0428	Putative pyruvate kinase I	down-regulated
						Q6LMN0	PBPRA3132	Putative erythrose-4-phosphate dehydrogenase	down-regulated
						Q6LM51	PBPRA3328	Glucose-6-phosphate isomerase	down-regulated
15849; 46942	81	0.0004	0.1425	0.0003	organic acid transport; carboxylic acid transport	Q6LPA2	PBPRA2492	Putative proton/glutamate symporter	down-regulated
						Q6LSE9	PBPRA1366	Putative C4-dicarboxylate transporter,anaerobic	up-regulated
						Q6LNK9	PBPRA2745	Hypothetical membrane protein	up-regulated
						Q6LUW6	PBPRA0478	Putative membrane protein	down-regulated
						Q6LUP2	PBPRA0560	Putative sodium/alanine symporter	down-regulated
						Q6LS39	PBPRA1476	Hypothetical amino acid ABC transporter, permease protein	down-regulated
						Q6LNL4	PBPRA2740	Putative ABC-type arginine transport system, permease component	down-regulated
						Q6LPN4	PBPRA2357	Putative L-lactate permease, LctP	up-regulated
						Q6LL31	PBPRB0279	Putative arginine repressor	down-regulated
						Q6LUP7	PBPRA0555	Hypothetical sodium:dicarboxylate symporter	up-regulated
						Q6LUN1	PBPRA0571	Putative Sodium/glutamate symporter	down-regulated
						Q6LGD3	PBPRB1788	Putative glycine betaine ABC transporter ATP-binding protein	down-regulated
						Q6LUN8	PBPRA0564	Putative branched chain amino acid transport system II carrier protein	down-regulated
6810	598	0.0032	0.2248	0.0041	transport	Q6LGD2	PBPRB1789	Putative permease	down-regulated
						Q6LGF1	PBPRB1770	Hypothetical protein	down-regulated
						Q6LHI9	PBPRB1374	Putative cytosine permease/transport	down-regulated
						Q6LJD8	PBPRB0720	Putative permease of ABC transporter	up-regulated
						Q6LJS3	PBPRB0584	Putative secretion protein, HlyD family	down-regulated
						Q6LK91	PBPRB0416	Putative maltose-binding periplasmic protein	up-regulated
						Q6LKD3	PBPRB0374	Putative ABC transporter, permease	up-regulated
						Q6LKE4	PBPRB0363	Putative mannitol-specific IIABC component, PTS system	up-regulated
						Q6LLL7	PBPRA3540	Putative transcription termination factor	up-regulated
						Q6LMI7	PBPRA3184	Putative ABC transporter, periplasmic iron-compound-binding protein	down-regulated
						Q6LMI8	PBPRA3183	Putative iron(III) ABC transporter, permease protein	down-regulated
						Q6LMU8	PBPRA3050	Putative oxaloacetate decarboxylase, beta subunit	down-regulated
						Q6LNG4	PBPRA2790	Putative outer membrane protein	down-regulated
						Q6LNL3	PBPRA2741	Putative amino acid ABC transporter, periplasmic amino acid-binding protein	down-regulated
						Q6LP95	PBPRA2499	Putative Flp pilus assembly protein TadA	up-regulated
						Q6LPN4	PBPRA2357	Putative L-lactate permease, LctP	up-regulated
						Q6LPP6	PBPRA2345	Putative UhpC, sugar phosphate permease	down-regulated
						Q6LPU2	PBPRA2298	Putative oxaloacetate decarboxylase, alpha subunit	down-regulated
						Q6LPY8	PBPRA2252	Hypothetical ABC transporter, permease protein	up-regulated
						Q6LPY9	PBPRA2251	Hypothetical ABC transporter, periplasmic solute-binding protein, family 5	up-regulated
						Q6LQ23	PBPRA2207	Putative transporter	up-regulated
						Q6LQ89	PBPRA2139	Hypothetical protein	down-regulated
						Q6LQG9	PBPRA2055	Putative PTS system, fructose-specific IIABC component	up-regulated
						Q6LQU3	PBPRA1929	Putative xanthine/uracil permease	down-regulated
						Q6LRY6	PBPRA1529	Putative PTR2 family transport protein	up-regulated
						Q6LSL8	PBPRA1297	Hypothetical cation efflux system component	up-regulated
						Q6LSU1	PBPRA1224	Putative PTS system, trehalose-specific IIBC component	down-regulated
						Q6LU04	PBPRA0808	Putative sodium-driven polar flagellar protein MotA	down-regulated
						Q6LUB0	PBPRA0694	Putative DNA repair protein RecN	down-regulated
						Q6LUL9	PBPRA0583	Putative Na+/H+ antiporter	down-regulated
						Q6LUS7	PBPRA0525	Putative peptide ABC transporter, periplasmic peptide-binding protein	up-regulated
						Q6LVS8	PBPRA0158	Putative glycerol-3-phosphate transporter	up-regulated
						Q6LVY5	PBPRA0100	Putative peptide ABC transporter	down-regulated
						Q6LVY6	PBPRA0099	Putative peptide ABC transporter, periplasmic peptide-binding protein	down-regulated
						Q6LUW6	PBPRA0478	Putative membrane protein	down-regulated
						Q6LUN1	PBPRA0571	Putative sodium/glutamate symporter	down-regulated
						Q6LGD3	PBPRB1788	Hypothetical glycine betaine ABC transporter ATP-binding protein	down-regulated
						Q6LNK9	PBPRA2745	Hypothetical membrane protein	up-regulated
						Q6LUP2	PBPRA0560	Putative sodium/alanine symporter	down-regulated
						Q6LL31	PBPRB0279	Conserved hypothetical protein	down-regulated
						Q6LPA2	PBPRA2492	Putative proton/glutamate symporter	down-regulated
						Q6LNL4	PBPRA2740	Putative ABC-type arginine transport system, permease component	down-regulated
						Q6LUP7	PBPRA0555	Hypothetical sodium:dicarboxylate symporter	up-regulated
						Q6LUN8	PBPRA0564	Putative branched chain amino acid transport system II carrier protein	down-regulated
						Q6LSE9	PBPRA1366	Putative C4-dicarboxylate transporter, anaerobic	up-regulated
						Q6LS39	PBPRA1476	Hypothetical amino acid ABC transporter, permease protein	down-regulated
6950	93	0.0043	0.908	0.0574	response to stress	Q6LIW1	PBPRB0897	Hypothetical 5`-nucleotidase	down-regulated
						Q6LLP4	PBPRA3513	Putative ATP-dependent DNA helicase Rep	down-regulated
						Q6LMW1	PBPRA3037	Putative carbon starvation protein A	down-regulated
						Q6LTU5	PBPRA0867	Putative NAD-dependent DNA ligase	up-regulated
						Q6LUB0	PBPRA0694	Putative DNA repair protein RecN	down-regulated
						Q6LVY9	PBPRA0091	Putative ATP-dependent DNA helicase Rep	down-regulated
						Q6LUA6	PBPRA0698	Chaperone protein dnaJ	down-regulated
						Q6LTE2	PBPRA1023	Putative heat shock protein HtpG	down-regulated
						Q6LS31	PBPRA1484	Putative chaperone protein dnaK	down-regulated
6986	13	0.0051	1	0.0287	response to unfolded protein	Q6LUA6	PBPRA0698	Chaperone protein dnaJ	down-regulated
						Q6LTE2	PBPRA1023	Putative heat shock protein HtpG	down-regulated
						Q6LS31	PBPRA1484	Putative chaperone protein dnaK	down-regulated
6046	3	1	0.0018	0.0082	N-acetylglucosamine catabolism; glucosamine catabolism	Q6LTD2	PBPRA1033	Putative beta-N-acetylhexosaminidase	up-regulated
						Q6LQ32	PBPRA2198	Putative chitinase	up-regulated
1907	2	0.0559	0.0493	0.0028	killing of host cells	Q6LJS3	PBPRB0584	Putative secretion protein, HlyD family	down-regulated
						Q6LKM0	PBPRB0244	Hypothetical protein	up-regulated
4°C vs. 16°C experiment
GO ID	Total	P-Value (Down-regulated)	P-Value (Up-regulated)	P-Value (Changed)	Term	UniProtKB/TrEMBL primary accession number	Ordered locus name	Description	Up or down-regulated genes at 4°C (vs. 16°C)
6415	5	0.0038	1	0.0133	translational termination	Q6LUH9	PBPRA0625	Putative peptide chain release factor RF-3	down-regulated
						Q6LNB4	PBPRA2845	Peptide chain release factor 1	down-regulated
6721	7	0.0078	1	0.0266	terpenoid metabolism	Q6LU07	PBPRA0805	Putative deoxyxylulose-5-phosphate synthase	down-regulated
						Q6LU49	PBPRA0763	4-hydroxy-3-methylbut-2-en-1-yl diphosphate synthase	down-regulated
6096	21	0.008	0.0058	0.0001	glycolysis	Q6LVK1	PBPRA0235	Triosephosphate isomerase	up-regulated
						Q6LMH5	PBPRA3196	Putative Pyruvate dehydrogenase complex, dehydrogenase component	down-regulated
						Q6LQ22	PBPRA2208	Putative glyceraldehyde 3-phosphate dehydrogenase	down-regulated
						Q6LMN0	PBPRA3132	Putative erythrose-4-phosphate dehydrogenase	down-regulated
						Q6LMT1	PBPRA3079	Enolase	up-regulated
						Q6LM51	PBPRA3328	Glucose-6-phosphate isomerase	up-regulated
15980	66	0.1458	0.001	0.0007	energy derivation by oxidation of organic compounds	Q6LVK1	PBPRA0235	Triosephosphate isomerase	up-regulated
						Q6LMH5	PBPRA3196	Putative Pyruvate dehydrogenase complex, dehydrogenase component	down-regulated
						Q6LQ22	PBPRA2208	Putative glyceraldehyde 3-phosphate dehydrogenase	down-regulated
						Q6LMN0	PBPRA3132	Putative erythrose-4-phosphate dehydrogenase	down-regulated
						Q6LMT1	PBPRA3079	Enolase	up-regulated
						Q6LM51	PBPRA3328	Glucose-6-phosphate isomerase	up-regulated
						Q6LPH9	PBPRA2413	Putative L-serine dehydratase 1	up-regulated
						Q6LPW4	PBPRA2276	Putative malate synthase A	up-regulated
						Q6LK90	PBPRB0417	Hypothetical glycogen debranching enzyme	up-regulated
44248	199	0.102	0.0025	0.0012	cellular catabolism	Q6LVK1	PBPRA0235	Triosephosphate isomerase	up-regulated
						Q6LMN0	PBPRA3132	Putative erythrose-4-phosphate dehydrogenase	down-regulated
						Q6LQ22	PBPRA2208	Putative glyceraldehyde 3-phosphate dehydrogenase	down-regulated
						Q6LMH5	PBPRA3196	Putative Pyruvate dehydrogenase complex, dehydrogenase component	down-regulated
						Q6LIW1	PBPRB0897	Hypothetical 5`-nucleotidase	down-regulated
						Q6LMT1	PBPRA3079	Enolase	up-regulated
						Q6LRD9	PBPRA1730	L-threonine 3-dehydrogenase	up-regulated
						Q6LKE3	PBPRB0364	Putative ATP-dependent protease LA-relatedprotein	up-regulated
						Q6LRB1	PBPRA1758	Putative collagenase family protease	down-regulated
						Q6LST2	PBPRA1233	Hypothetical dipeptidase	up-regulated
						Q93CG1	PBPRA1453	Alkaline serine protease	up-regulated
						Q6LM51	PBPRA3328	Glucose-6-phosphate isomerase	up-regulated
						Q6LHI7	PBPRB1376	Hypothetical trypsin-like serine protease	up-regulated
						Q6LFT6	PBPRB1999	Putative proline dehydrogenase	down-regulated
						Q6LR24	PBPRA1848	Peptidase T	up-regulated
						Q6LU33	PBPRA0779	Putative exodeoxyribonuclease VII, large subunit	down-regulated
						Q6LPW4	PBPRA2276	Putative malate synthase A	up-regulated
45MPa vs. 28Pa experiment
GO ID	Total	P-Value (Down-regulated)	P-Value (Up-regulated)	P-Value (Changed)	Term	UniProtKB/TrEMBL primary accession number	Ordered locus name	Description	Up or down-regulated genes at 45MPa (vs. 28MPa)
9064	41	0.0005	0.3239	0.0009	glutamine family amino acid metabolism	Q6LVH0	PBPRA0266	Putative N-acetyl-gamma-glutamyl-phosphate reductase	down-regulated
						Q6LLH3	PBPRA3599	Putative glucosamine-fructose-6-phosphate aminotransferase	down-regulated
						Q6LUW7	PBPRA0477	Putative arginine deiminase	up-regulated
						Q6LVG9	PBPRA0267	Putative acetylglutamate kinase	down-regulated
						Q6LVG8	PBPRA0268	Argininosuccinate synthase	down-regulated
6525	19	0.0007	0.1654	0.0004	arginine metabolism	Q6LVH0	PBPRA0266	Putative N-acetyl-gamma-glutamyl-phosphate reductase	down-regulated
						Q6LUW7	PBPRA0477	Putative arginine deiminase	up-regulated
						Q6LVG8	PBPRA0268	Putative argininosuccinate synthase	down-regulated
						Q6LVG9	PBPRA0267	Acetylglutamate kinase	down-regulated
6527	5	1	0.0464	0.091	arginine catabolism	Q6LUW7	PBPRA0477	Putative arginine deiminase	up-regulated
8652	189	0.0074	1	0.1439	amino acid biosynthesis	Q6LVH0	PBPRA0266	Putative N-acetyl-gamma-glutamyl-phosphate reductase	down-regulated
						Q6LPA1	PBPRA2493	Hypothetical protein	down-regulated
						Q6LMX3	PBPRA3025	Putative chorismate mutase/prephenate dehydrogenase	down-regulated
						Q6LVG8	PBPRA0268	Argininosuccinate synthase	down-regulated
						Q6LVG9	PBPRA0267	Acetylglutamate kinase	down-regulated
						Q6LHU7	PBPRB1262	Putative 3-deoxy-D-arabinoheptulosonate-7-phosphate synthase	down-regulated
6571	1	0.0094	1	0.0189	tyrosine biosynthesis	Q6LMX3	PBPRA3025	Putative chorismate mutase/prephenate dehydrogenase	down-regulated
9423	1	0.0094	1	0.0189	chorismate biosynthesis	Q6LMX3	PBPRA3025	Putative chorismate mutase/prephenate dehydrogenase	down-regulated
46942	81	0.5407	0.0065	0.0174	carboxylic acid transport	Q6LUP7	PBPRA0555	Hypothetical sodium:dicarboxylate symporter	up-regulated
						Q6LGD3	PBPRB1788	Putative glycine betaine ABC transporter ATP-binding protein	down-regulated
						Q6LQD8	PBPRA2086	Putative oxidoreductase	up-regulated
						Q6LUW6	PBPRA0478	Putative membrane protein	up-regulated
						Q6LSE9	PBPRA1366	Putative C4-dicarboxylate transporter,anaerobic	up-regulated
6451	1	1	0.0094	0.0189	translational readthrough	Q6LH27	PBPRB1540	Hypothetical L-seryl-tRNA(Ser) selenium transferase	up-regulated
1514	1	1	0.0094	0.0189	selenocysteine incorporation	Q6LH27	PBPRB1540	Hypothetical L-seryl-tRNA(Ser) selenium transferase	up-regulated
15771	1	1	0.0094	0.0189	trehalose transport	Q6LSU1	PBPRA1224	Putative PTS system, trehalose-specific IIBCcomponent	up-regulated
6810	598	0.1894	0.0425	0.0241	transport	Q6LGD3	PBPRB1788	Hypothetical glycine betaine ABC transporter ATP-binding protein	down-regulated
						Q6LUW6	PBPRA0478	Putative membrane protein	up-regulated
						Q6LLG5	PBPRA3607	Putative AtpH, ATP*synthase F1, delta subunit	down-regulated
						Q6LSE9	PBPRA1366	Putative C4-dicarboxylate transporter, anaerobic	up-regulated
						Q6LUL9	PBPRA0583	Putative Na+/H+ antiporter	up-regulated
						Q6LP95	PBPRA2499	Putative Flp pilus assembly protein TadA	down-regulated
						Q6LTY9	PBPRA0823	Putative sodium-translocating NADH-quinone reductase, subunit A	down-regulated
						Q6LGD2	PBPRB1789	Putative permease	down-regulated
						Q6LPY9	PBPRA2251	Hypothetical ABC transporter, periplasmic solute-binding protein, family 5	up-regulated
						Q6LQU3	PBPRA1929	Putative xanthine/uracil permease	up-regulated
						Q6LUP7	PBPRA0555	Hypothetical sodium:dicarboxylate symporter	up-regulated
						Q6LSL8	PBPRA1297	Hypothetical cation efflux system component	up-regulated
						Q6LQD8	PBPRA2086	Putative oxidoreductase	up-regulated
						Q6LSU1	PBPRA1224	Putative PTS*system, trehalose-specific IIBC component	up-regulated
						Q6LR07	PBPRA1865	Hypothetical iron-sulfur cluster-binding protein	down-regulated
						Q6LJS3	PBPRB0584	Putative secretion protein, HlyD family	down-regulated
						Q6LQN5	PBPRA1988	Putative pyruvate oxidoreductase	up-regulated
						Q6LQY2	PBPRA1890	Putative ABC transporter, permease protein	down-regulated
